# Supplementary material for: Brain-wide dynamics linking sensation to action during decision-making
Source: Nature. 2024 Sep 11;634(8035):890–900. doi: 10.1038/s41586-024-07908-w (PMC11499283; doi:10.1038/s41586-024-07908-w)
Supplement: Supplementary file 4 — Source Data Fig. 1 [file 41586_2024_7908_MOESM4_ESM.xlsx]

## Sheet: Figure 1b
	% TF responsive units					% Lick preparation units					% Lick execution units
Area	SCs'	45.679			Area	SCs'	8.64198			Area	SCs'	33.3333
	'LGd'	29.4118				'LGd'	31.3725				'LGd'	50.9804
	'VISp'	13.4228				'VISp'	7.04698				'VISp'	44.2953
	'LP'	17.3494				'LP'	14.4578				'LP'	54.9398
	'VISl/pl'	35.4167				'VISl/pl'	4.16667				'VISl/pl'	43.75
	'PPC'	9.2233				'PPC'	15.534				'PPC'	45.1456
	'RSP'	7.19424				'RSP'	11.5108				'RSP'	38.8489
	'CP'	5.56569				'CP'	16.5146				'CP'	41.7883
	'GPe'	27.2727				'GPe'	51.5152				'GPe'	63.6364
	'SNr/GPi'	16.5138				'SNr/GPi'	27.5229				'SNr/GPi'	60.5505
	'LS'	0				'LS'	1.25				'LS'	13.75
	'FRP'	4.65116				'FRP'	12.7907				'FRP'	41.8605
	'MOs'	4.88177				'MOs'	18.5355				'MOs'	44.1648
	'ACA'	7.16418				'ACA'	6.86567				'ACA'	29.8507
	'mPFC'	5.95611				'mPFC'	12.2257				'mPFC'	42.9467
	'ORB'	2.97131				'ORB'	10.3484				'ORB'	43.2377
	'MOp'	1.71429				'MOp'	9.57143				'MOp'	48.1429
	'MOB'	0				'MOB'	3.26087				'MOB'	39.1304
	'DP'	1.81818				'DP'	6.06061				'DP'	56.3636
	'TTd'	3.36134				'TTd'	15.9664				'TTd'	56.3025
	'ENT'	10				'ENT'	2				'ENT'	38
	'AI'	1.6				'AI'	0.8				'AI'	12.8
	'LD'	8.97436				'LD'	29.4872				'LD'	69.2308
	'CL'	6.89655				'CL'	21.5517				'CL'	48.2759
	'VM/MD'	8.82353				'VM/MD'	32.3529				'VM/MD'	70.5882
	'PF'	17.9487				'PF'	26.9231				'PF'	83.3333
	'VAL'	7.3913				'VAL'	25.2174				'VAL'	76.5217
	'PO'	5.51948				'PO'	15.5844				'PO'	65.2597
	'VB'	8.19672				'VB'	22.6776				'VB'	57.6503
	'MG'	5.12821				'MG'	7.69231				'MG'	62.8205
	'RT'	4.28571				'RT'	11.0714				'RT'	53.5714
	'Eth'	4.5977				'Eth'	13.7931				'Eth'	55.1724
	'IC'	0				'IC'	0				'IC'	62.5899
	'MRN'	16.4356				'MRN'	24.7525				'MRN'	60.9901
	'APN'	23.8806				'APN'	23.8806				'APN'	70.8955
	SCm'	20.5788				SCm'	18.6495				SCm'	62.701
	'NPC'	22				'NPC'	48				'NPC'	70
	'CA1'	5.24017				'CA1'	16.1572				'CA1'	55.8952
	'CA3'	7.82123				'CA3'	13.4078				'CA3'	49.7207
	'DG'	12.5				'DG'	21.1806				'DG'	46.5278
	'SUB'	6.11511				'SUB'	6.47482				'SUB'	44.964
	'Lob4/5'	6.54362				'Lob4/5'	14.9329				'Lob4/5'	58.557
	'SIM'	6.19137				'SIM'	25.5159				'SIM'	66.7917
	'CRUS1/2'	4.78723				'CRUS1/2'	18.0851				'CRUS1/2'	55.8511
	'CENT3'	4.38596				'CENT3'	20.1754				'CENT3'	66.6667
	'DCN'	8				'DCN'	16.8				'DCN'	59.2
	'FL/PFL'	2.12766				'FL/PFL'	12.766				'FL/PFL'	57.4468
	'LHA'	0.735294				'LHA'	5.88235				'LHA'	25
	'GRN'	6.56934				'GRN'	29.1971				'GRN'	75.1825
	'MV'	0				'MV'	16.2162				'MV'	62.1622
	'OF. Mot.Nuc'	0				'OF. Mot.Nuc'	5.97015				'OF. Mot.Nuc'	71.6418

## Sheet: Figure 1l
	Performance (Fraction hits)									Reaction time (s)
	Change Size (Hz)	1	1.25	1.35	1.5	2	4			Change Size (Hz)	1.25	1.35	1.5	2	4
Session	1	0.147059	0.688889	0.916667	0.954545	0.977778	1		Session	1	0.842327	0.666009	0.510358	0.396022	0.344119
	2	0.05	0.4	0.389831	0.45098	0.696429	0.65			2	0.828684	0.672603	0.719403	0.452683	0.381579
	3	0.0731707	0.213115	0.179104	0.131148	0.265625	0.288889			3	0.788418	0.678816	0.494767	0.480324	0.351994
	4	0.0833333	0.146341	0.325	0.527778	0.46875	0.648148			4	0.843589	0.61575	0.639904	0.406705	0.416262
	5	0.0512821	0.175	0.238095	0.291667	0.347826	0.428571			5	0.933353	0.627414	0.672743	0.447712	0.384017
	6	0	0.157895	0.26087	0.235294	0.382979	0.4			6	0.9553	0.830668	0.826355	0.529626	0.356044
	7	0.363636	0.961538	0.954545	1	1	1			7	0.51009	0.44932	0.377192	0.282139	0.215489
	8	0.297297	0.764706	0.860465	0.825	0.923077	1			8	0.867653	0.555565	0.47163	0.482635	0.57227
	9	0.3125	0.853659	0.944444	0.939394	0.975	1			9	0.804679	0.600933	0.572037	0.32025	0.419702
	10	0.236842	0.615385	0.816327	0.890909	0.849057	0.918367			10	0.787685	0.639476	0.569637	0.45476	0.336473
	11	0.222222	0.541667	0.684211	0.681818	0.688889	0.885714			11	0.773204	0.543677	0.607699	0.533406	0.312236
	12	0.142857	0.666667	0.638889	0.828571	0.880952	0.916667			12	0.847608	0.654362	0.748611	0.467918	0.386402
	13	0.2	0.727273	0.846154	0.9375	0.846154	0.869565			13	0.700076	0.438011	0.389617	0.481704	0.509112
	14	0.0862069	0.382979	0.52	0.545455	0.685185	0.83871			14	0.883816	0.708203	0.640473	0.426711	0.371219
	15	0.185185	0.763158	0.945946	0.92	1	1			15	0.806447	0.565217	0.572517	0.310917	0.217888
	16	0.241379	0.72093	0.707317	0.833333	0.882353	0.948718			16	0.675689	0.596637	0.503954	0.41315	0.27427
	17	0	0.431818	0.5	0.763158	0.804348	0.933333			17	0.649706	0.677595	0.529025	0.350111	0.253261
	18	0.0357143	0.313725	0.34	0.546875	0.607143	0.821429			18	0.831234	0.586741	0.657642	0.374605	0.314541
	19	0.214286	0.564103	0.628571	0.866667	0.75	0.875			19	0.618332	0.553162	0.424476	0.393525	0.244676
	20	0.0232558	0.27027	0.357143	0.512195	0.675676	0.853659			20	0.691721	0.607805	0.612165	0.467074	0.306479
	21	0.129032	0.36	0.606061	0.625	0.764706	0.857143			21	0.587429	0.599938	0.640656	0.444527	0.297876
	22	0.0769231	0.186441	0.203704	0.363636	0.5	0.714286			22	0.604885	0.726322	0.45523	0.383988	0.34749
	23	0.285714	0.5625	0.825	0.909091	0.90625	0.833333			23	0.780332	0.824853	0.636064	0.333771	0.319669
	24	0.0625	0.375	0.5	0.477273	0.731707	0.631579			24	0.780877	0.764335	0.641855	0.578706	0.412799
	25	0.238095	0.9375	0.941176	0.95	1	1			25	0.692351	0.597726	0.468881	0.306973	0.281538
	26	0.235294	0.904762	1	1	1	1			26	0.698276	0.688535	0.407162	0.338871	0.224378
	27	0.3	0.84375	0.96875	0.925926	1	1			27	0.600822	0.670842	0.455391	0.494803	0.285836
	28	0.333333	0.958333	0.961538	0.96875	1	1			28	0.570294	0.677307	0.463363	0.332262	0.231521
	29	0.235294	0.575758	0.883721	0.977273	0.957447	1			29	0.862127	0.737745	0.648319	0.416951	0.298511
	30	0.210526	0.666667	0.96	0.948718	1	0.976744			30	0.815161	0.822855	0.599954	0.39561	0.289412
	31	0.2	0.575758	0.944444	0.875	0.878049	0.925926			31	1.00736	0.816764	0.661716	0.520472	0.470705
	32	0.114286	0.333333	0.553191	0.716981	0.75	0.829268			32	0.902166	0.970954	0.848328	0.623809	0.503908
	33	0.175	0.783784	0.942857	0.886364	0.918919	0.974359			33	0.760935	0.681302	0.600982	0.394039	0.3477
	34	0.0697674	0.413043	0.490196	0.782609	0.810345	0.918367			34	0.956885	0.864455	0.790827	0.664181	0.408402
	35	0	0.333333	0.52381	0.9	0.785714	0.9375			35	0.764638	0.711258	0.605798	0.394042	0.247241
	36	0.0344828	0.0416667	0.136364	0.133333	0.333333	0.409091			36	0.681473	1.10943	0.653717	0.584223	0.516883
	37	0	0.0769231	0.139241	0.293103	0.22807	0.422535			37	1.16612	1.19631	0.717495	0.646849	0.474377
	38	0.111111	0.83871	0.95	0.961538	1	1			38	0.928958	0.73671	0.552208	0.403646	0.291197
	39	0.0350877	0.241379	0.298507	0.385965	0.561644	0.696429			39	0.934347	1.10101	0.751991	0.74546	0.540074
	40	0.157895	0.724138	0.888889	0.965517	1	1			40	0.956271	0.780012	0.68792	0.456816	0.330631
	41	0.153846	0.736842	0.947368	0.962963	1	1			41	0.749037	0.942558	0.505963	0.442268	0.308644
	42	0.107143	0.615385	0.763158	0.818182	0.833333	0.928571			42	0.690019	0.736683	0.70642	0.464282	0.350469
	43	0.235294	0.833333	0.852941	0.976744	1	1			43	0.90722	0.693383	0.47933	0.356057	0.32557
	44	0.130435	0.777778	0.909091	0.967742	1	1			44	0.85581	0.681886	0.570592	0.380161	0.358453
	45	0.0769231	0.516129	0.527778	0.673469	0.836735	0.954545			45	0.88608	0.892787	0.748034	0.606427	0.429221
	46	0.0638298	0.292683	0.277778	0.357143	0.552632	0.564103			46	1.27864	1.11528	0.807216	1.02039	0.580053
	47	0.027027	0.282609	0.5	0.784314	0.74	0.844444			47	0.93183	1.09888	0.81567	0.72754	0.531521
	48	0.25	0.633333	0.575758	0.638889	0.6875	0.78125			48	0.775572	0.770853	0.701797	0.544868	0.499484
	49	0.0434783	0.270833	0.456522	0.354167	0.589744	0.684211			49	0.803029	0.934674	0.891292	0.804102	0.574844
	50	0.409091	0.944444	1	1	1	1			50	0.500871	0.411917	0.384851	0.310027	0.240143
	51	0.5	0.941176	1	1	1	1			51	0.732572	0.460698	0.425881	0.310915	0.268432
	52	0.0322581	0.228571	0.416667	0.263158	0.666667	0.756098			52	1.15263	1.06581	0.708109	0.613813	0.576315
	53	0	0.384615	0.5	0.5625	0.882353	1			53	0.803426	0.824277	0.926197	0.639455	0.344043
	54	0.0833333	0.28125	0.3	0.470588	0.678571	0.793103			54	1.27117	0.816494	0.964786	0.589823	0.522302
	55	0.0434783	0.535714	0.708333	0.857143	1	0.857143			55	0.843982	0.926479	0.822892	0.668243	0.351771
	56	0.103448	0.5	0.6	0.645161	0.833333	0.853659			56	0.911045	0.796592	0.639177	0.556765	0.485439
	57	0.0181818	0.160714	0.407407	0.204545	0.470588	0.409091			57	1.1163	0.95191	0.838	0.830421	0.613692
	58	0.0714286	0.404255	0.423077	0.702703	0.729167	0.833333			58	1.10259	1.07295	0.777459	0.698901	0.592842
	59	0.5	0.818182	1	1	0.857143	0.8			59	0.704883	0.506223	0.396518	0.327003	0.317322
	60	0.162162	0.333333	0.403226	0.517241	0.636364	0.666667			60	1.10361	0.920937	0.758566	0.70836	0.524989
	61	0.1875	0.571429	0.666667	0.571429	0.833333	1			61	0.464935	0.970242	0.890183	0.542895	0.506497
	62	0.0277778	0.595238	0.714286	0.862069	0.972973	0.977273			62	0.682703	0.667429	0.535188	0.396209	0.216234
	63	0.0652174	0.107143	0.322581	0.557377	0.65	0.7			63	0.751585	0.812185	0.697641	0.590967	0.375349
	64	0	0.229508	0.259259	0.430556	0.568627	0.625			64	0.948685	1.02105	0.773965	0.536491	0.43434
	65	0.103448	0.444444	0.603448	0.708333	0.836364	0.961538			65	0.823535	0.75356	0.552377	0.396801	0.301335
	66	0.117647	0.415094	0.610169	0.55102	0.803922	0.90566			66	0.784976	0.781097	0.575797	0.487438	0.293345
	67	0	0.418182	0.568182	0.666667	0.894737	0.87931			67	0.849605	0.75831	0.669396	0.452431	0.27907
	68	0.0566038	0.333333	0.64	0.755102	0.871795	0.886364			68	0.587086	0.671761	0.520442	0.38824	0.350184
	69	0.0645161	0.319149	0.333333	0.365385	0.615385	0.708333			69	0.884109	0.994754	0.696965	0.474913	0.305248
	70	0.0689655	0.268293	0.444444	0.628571	0.697674	0.864865			70	0.903382	0.805023	0.618656	0.485746	0.290219
	71	0.0243902	0.392857	0.339623	0.608696	0.867925	0.97619			71	1.03957	0.781241	0.665859	0.521879	0.397254
	72	0.0697674	0.25	0.575	0.553846	0.631579	0.851064			72	1.01931	0.848173	0.741199	0.650014	0.427939
	73	0.133333	0.436364	0.630435	0.666667	0.724138	0.833333			73	0.944523	0.793657	0.77731	0.540547	0.44248
	74	0.0634921	0.361111	0.442623	0.542857	0.833333	0.923077			74	1.08385	0.848183	0.861398	0.56861	0.439477
	75	0.027027	0.142857	0.235294	0.339623	0.578125	0.8			75	1.27073	1.23788	0.939397	0.58225	0.385697
	76	0.206897	0.857143	0.848485	0.885714	1	1			76	0.813963	0.749821	0.537405	0.343364	0.224743
	77	0.1875	0.818182	1	0.969697	1	1			77	0.711186	0.586108	0.458459	0.383247	0.254364
	78	0.482759	0.864865	0.962963	0.971429	0.948718	1			78	0.742382	0.570492	0.5249	0.415469	0.243812
	79	0.25	0.833333	1	0.964286	1	1			79	0.687433	0.564722	0.433299	0.308244	0.242312
	80	0.137931	0.928571	0.944444	1	1	1			80	0.663937	0.572542	0.426356	0.333547	0.255132
	81	0.382353	0.935484	1	1	1	1			81	0.608838	0.406982	0.368112	0.264975	0.205824
	82	0.2	0.921053	0.966667	0.969697	0.952381	1			82	0.551331	0.501031	0.385511	0.307323	0.189663
	83	0.235294	0.911765	0.928571	1	1	1			83	0.652214	0.628795	0.442855	0.319169	0.206745
	84	0.533333	1	1	1	1	1			84	0.558273	0.572522	0.311469	0.273981	0.197467
	85	0.45	0.96	0.931034	0.96875	1	1			85	0.484241	0.412305	0.480856	0.307959	0.191439
	86	0.333333	0.952381	1	1	1	1			86	0.551196	0.563657	0.280354	0.247055	0.174947
	87	0.111111	0.705882	0.897436	0.921053	1	1			87	0.815341	0.723876	0.542989	0.373238	0.29349
	88	0.135135	0.862069	1	1	1	1			88	0.647362	0.616086	0.500339	0.33691	0.270192
	89	0.1	0.723404	0.928571	0.977273	0.95	1			89	0.827517	0.757076	0.588778	0.371555	0.266333
	90	0.214286	0.625	0.909091	0.971429	1	1			90	0.681989	0.551999	0.451613	0.378456	0.285196
	91	0.351351	0.942857	0.916667	1	1	1			91	0.71769	0.631079	0.566295	0.40147	0.269199
	92	0.181818	0.857143	0.970588	1	1	1			92	0.815019	0.528567	0.47924	0.3848	0.304559
	93	0.030303	0.290909	0.372093	0.534884	0.630435	0.722222			93	0.84679	0.806199	0.730645	0.485937	0.261759
	94	0.015873	0.242857	0.333333	0.585714	0.758621	0.880597			94	1.03751	0.991676	0.863121	0.534586	0.443831
	95	0.0384615	0.241379	0.377358	0.483871	0.769231	0.807018			95	0.981955	0.915087	0.833499	0.564383	0.333955
	96	0.0333333	0.16129	0.333333	0.396825	0.525	0.736842			96	1.13566	0.91312	0.822337	0.401535	0.282238
	97	0.0943396	0.333333	0.402778	0.567164	0.75	0.909091			97	0.894204	0.820852	0.68122	0.524371	0.298125
	98	0.0232558	0.382979	0.65	0.678571	0.833333	0.791667			98	1.02802	0.757565	0.655357	0.459852	0.275165
	99	0.0185185	0.222222	0.370968	0.561404	0.666667	0.83871			99	0.758998	0.739281	0.676721	0.478145	0.293062
	100	0.0638298	0.254545	0.482143	0.520833	0.696429	0.693548			100	0.931359	0.81969	0.55762	0.564047	0.318246
	101	0.135593	0.478261	0.553571	0.711538	0.732143	0.88			101	0.842413	0.676928	0.597654	0.509933	0.362127
	102	0.183673	0.384615	0.522727	0.617021	0.729167	0.909091			102	0.778703	0.85396	0.788714	0.49809	0.370098
	103	0	0.0576923	0.125	0.315789	0.404255	0.707317			103	0.927365	0.658149	0.565918	0.430605	0.264347
	104	0.075	0.326087	0.45	0.711111	0.75	0.948718			104	0.686508	0.761599	0.594393	0.344585	0.228292
	105	0.0789474	0.55102	0.680851	0.875	0.909091	0.907407			105	0.728822	0.554463	0.558508	0.378442	0.314044
	106	0.25	0.673077	0.6875	0.816667	0.804348	0.865385			106	0.702928	0.683759	0.513323	0.391355	0.336148
	107	0.0701754	0.482759	0.568627	0.657143	0.672727	0.767442			107	0.962224	0.69707	0.53345	0.356444	0.326665
	108	0.0625	0.458333	0.583333	0.666667	0.707317	0.79661			108	0.717696	0.683014	0.462854	0.410922	0.2622
	109	0.2	0.625	0.733333	0.75	0.924528	0.755556			109	0.903901	0.67705	0.529421	0.421286	0.324985
	110	0.160714	0.403846	0.634146	0.640625	0.730769	0.779661			110	0.895226	0.666785	0.530471	0.526434	0.369054
	111	0.173913	0.756757	0.891892	1	1	1			111	1.01063	0.762023	0.609301	0.443039	0.3224
	112	0.142857	0.4375	0.54717	0.71875	0.910714	0.915254			112	1.0945	1.03892	0.890032	0.697877	0.53454
	113	0.0517241	0.428571	0.6	0.630435	0.843137	0.833333			113	0.981455	0.744981	0.891149	0.624597	0.493551
	114	0	0.0701754	0.134146	0.171875	0.314286	0.513889			114	1.15302	1.11063	1.01321	0.747065	0.603932
