# Supplementary material for: Brain-wide dynamics linking sensation to action during decision-making
Source: Nature. 2024 Sep 11;634(8035):890–900. doi: 10.1038/s41586-024-07908-w (PMC11499283; doi:10.1038/s41586-024-07908-w)
Supplement: Supplementary file 5 — Source Data Fig. 2 [file 41586_2024_7908_MOESM5_ESM.xlsx]

## Sheet: Figure 2e
Area	PSTH	GLM
SCs'	100	150
'RSP'	102.5	150
'VISl/pl'	106.5	150
'LGd'	163	150
'LP'	164.5	200
'CA3'	168	175
SCm'	183	200
'MRN'	220	250
'PPC'	229	200
'GPe'	233	250
'SNr/GPi'	242	250
'ACA'	243.5	275
'APN'	247	250
'Lob4/5'	258	300
'VAL'	264	300
'DCN'	280.5	350
'CP'	282	300
'ORB'	287	300
'VISp'	320.5	150
'CA1'	344	300
'MOs'	344.5	300
'PF'	362	350
'mPFC'	363	300
'MOp'	400	300
'DG'	419.5	200
'RT'	441.5	275
'SIM'	448	275
'VB'	494.5	425
'NPC'	564	250
'SUB'	585.5	350
'PO'	622	600

## Sheet: Figure 2g
Area	PSTH	GLM
'RSP'	69.5	84.047
'VISl/pl'	78.5	92.3352
'LGd'	81	97.2027
SCs'	88	78.4725
'LP'	100.5	97.6618
'CA3'	101.5	106.759
'RT'	101.5	118.294
'VISp'	103	96.1059
'PPC'	108	79.793
'SUB'	109	90.8816
'VB'	122	98.9541
'MRN'	127	133.605
'NPC'	127.5	159.996
'ORB'	137	101.393
'VAL'	138	124.876
SCm'	140	108.303
'SNr/GPi'	140	121.444
'APN'	141.5	126.516
'mPFC'	143	183.725
'PF'	148	196.892
'CP'	150	140.257
'ACA'	151	172.418
'DCN'	153	104.984
'DG'	154.5	128.66
'GPe'	164	200.957
'Lob4/5'	164	163.954
'SIM'	164	153.309
'PO'	166	137.247
'CA1'	177.5	160.627
'MOs'	180	188.12
'MOp'	274.5	277.478

## Sheet: Figure 2h
TF responsive unit number			Peak time of response to a fast TF pulse (ms)
	Early Visual	Higher Visual	Midbrain	Thalamus	Frontal cortex	Basal Ganglia	Cerebellum	Hippocampus
1	100	361	128	479	235	960	268	280
2	78	159	248	430	262	328	307	623
3	75	79	123	249	293	257	216	327
4	93	244	540	224	413	198	190	116
5	104	179	145	140	249	309	238	241
6	92	112	163	189	228	867	216	852
7	128	80	158	206	268	185	234	546
8	126	150	818	91	884	873	215	467
9	89	82	151	737	242	818	228	252
10	122	103	145	393	151	303	199	209
11	155	65	284	1000	180	142	248	222
12	136	107	178	262	180	244	269	549
13	100	132	114	222	927	807	528	872
14	909	62	93	121	526	116	445	702
15	77	123	77	786	101	221	444	203
16	126	121	157	210	868	265	210	379
17	123	127	213	145	171	607	314	816
18	78	116	162	876	117	734	389	146
19	81	87	266	165	156	468	454	93
20	82	102	259	231	143	119	265	146
21	87	100	302	592	160	357	434	94
22	112	107	432	507	340	335	446	545
23	75	211	256	868	183	284	667	392
24	143	206	774	490	188	140	624	137
25	76	87	216	703	274	280	252	900
26	74	212	253	94	265	88	75	434
27	73	98	344	85	295	122	216	844
28	92	91	809	670	199	674	190	1000
29	77	100	75	91	368	739	269	1000
30	74	120	113	685	341	347	852	158
31	128	93	142	340	800	593	738	65
32	72	83	97	484	272	271	342	154
33	100	93	102	389	358	277	419	502
34	83	172	89	173	183	289	138	496
35	76	122	576	153	264	329	183	493
36	91	66	107	108	296	471	445	163
37	92	70	138	83	203	208	153	227
38	261	86	330	366	191	141	414	244
39	132	71	125	268	442	122	203	313
40	233	80	106	647	197	658	169	207
41	149	85	206	566	189	146	318	269
42	135	313	163	680	207	865	318	294
43	94	428	120	328	198	416	297	390
44	107	514	292	120	291	83	36	144
45	72	414	441	44	555	415	165	261
46	67	200	116	529	222	319	385	88
47	71	98	72	201	203	728	332	800
48	80	601	86	234	355	465	816	231
49	77	110	259	722	229	206	355	455
50	89	796	794	417	846	3	456	639
51	169	198	105	118	151	791	432	404
52	729	364	270	341	175	7	667	835
53	294	96	386	146	143	537	900	294
54	914	490	57	101	152	324	344	561
55	263	149	104	208	342	301	983	569
56	160	110	78	253	484	536	724	439
57	155	113	170	670	910	158	166	309
58	82	112	154	162	931	127	124	682
59	87	640	152	472	740	279	529	52
60	66	177	890	22	236	693	237	3
61	78	154	74	718	29	127	262	153
62	361	421	328	908	96	93	252	153
63	97	310	959	822	304	205	249	601
64	99	1000	141	681	281	239	353	359
65	1000	85	324	419	336	286	357	1000
66	341	55	248	428	794	229	137	939
67	974	378	473	358	484	179	426	132
68	174	707	216	768	416	165	300	142
69	137	559	91	586	363	169	299	910
70	151	100	304	446	414	925	874	814
71	130	71	231	854	268	505	334	146
72	53	3	90	611	145	134	295	49
73	138	167	85	223	130	332	214	469
74	83	135	82	92	155	153	489	534
75	123	92	337	608	168	240	76	595
76	85	88	79	935	181	265	273	576
77	114	38	527	288	168	879	306	267
78	125	302	84	299	912	946	259	694
79	85	840	178	217	122	142	317	252
80	90	174	401	182	479	114	407
81	88	71	192	230	179	917	372
82	87	158	311	842	170	506	622
83	62	126	294	502	259	119
84	599	141	145	383	639	238
85	175	85	431	437	542	282
86	340	152	277	449	337	183
87	833	154	266	141	194	259
88	197	97	83	142	665	101
89	109	302	286	554	214	538
90	653	391	157	425	498	133
91	148	146	257		207	242
92	99	133	258		180	871
93		141	245		160	232
94		306	151		517	165
95		157	103		322	481
96		110	218		245	127
97		171	267		613	423
98		84	331		401
99		547	180		456
100		829	193		45
101		278	189		74
102		241	241		5
103		206	152		322
104		106	223		570
105		243	324		914
106		88	87		846
107		99	864		362
108		235	498		775
109		166	151		654
110		95	154		77
111		134	162		593
112		150	127		205
113		233	164		777
114		590	210		569
115		78	124		1
116		80	117		1
117		154	109		370
118		88	190		679
119		172	153		412
120		95	114		263
121		81	184		719
122		67	220		366
123		160	136		362
124		819	362		410
125		797	61		376
126		166	177		370
127		759	222		956
128		555	545		174
129		148	379		197
130		562	332		473
131		943	377		195
132		494	412		182
133		149	250		867
134		159	176		361
135		115	189		532
136			213		128
137			273		353
138			176		750
139			259		26
140			128		474
141			302		395
142			84		330
143			187		265
144			278		158
145			304		346
146			284		415
147			218		412
148			966		258
149			113
150			230
151			110
152			110
153			111
154			480
155			156
156			76
157			258
158			402
159			167
160			273
161			251
162			268
163			143
164			212
165			241
166			68
167			396
168			82
169			215
170			530
171			220
172			208
173			253
174			294
175			464
176			176
177			430
178			221
179			200
180			218
181			242
182			215
183			602
184			258
185			208
186			162
187			155
188			128
189			209
190			872

## Sheet: Figure 2i
TF responsive unit number			Half-peak width of response to a fast TF pulse (ms)
	Early Visual	Higher Visual	Midbrain	Thalamus	Frontal cortex	Basal Ganglia	Cerebellum	Hippocampus
1	87	127	82	90	84	79	331	281
2	77	142	186	69	147	188	196	207
3	80	71	89	134	235	324	114	317
4	98	104	218	202	302	314	134	170
5	92	157	92	138	125	289	130	187
6	51	169	216	81	180	231	167	82
7	162	109	99	174	296	400	116	134
8	122	110	292	58	125	103	155	190
9	62	77	127	265	186	98	110	58
10	83	73	140	286	196	219	158	182
11	92	59	46	166	146	109	136	180
12	267	74	387	205	109	85	152	317
13	89	100	95	260	97	319	230	78
14	88	73	74	109	68	90	154	194
15	23	81	68	168	61	156	348	121
16	94	79	60	90	54	197	138	72
17	162	61	146	80	208	217	405	279
18	93	80	151	83	62	436	108	92
19	128	106	194	69	208	75	338	62
20	67	78	75	53	145	64	426	82
21	71	80	339	93	115	245	162	46
22	81	71	530	109	219	454	443	61
23	63	86	196	118	511	566	75	136
24	84	80	82	65	148	157	79	78
25	98	84	174	259	120	85	42	113
26	87	81	204	73	138	61	154	425
27	72	84	336	73	49	201	207	166
28	78	76	142	196	375	86	172	79
29	102	65	74	73	214	132	228	33
30	68	75	84	502	292	654	89	80
31	40	64	100	79	64	318	183	116
32	55	60	105	160	297	411	369	72
33	85	69	81	129	119	262	79	111
34	53	67	194	121	370	238	160	299
35	90	66	98	332	405	81	110	301
36	73	70	108	88	74	235	94	75
37	54	25	130	65	97	125	143	194
38	81	58	259	119	180	95	62	460
39	164	67	55	75	438	58	70	339
40	77	58	106	197	382	121	123	409
41	127	62	503	244	174	79	151	117
42	148	54	109	156	229	150	103	200
43	77	241	126	126	72	57	94	134
44	97	98	3	73	216	53	63	90
45	48	69	92	83	80	248	144	240
46	60	99	73	48	202	304	402	72
47	54	68	63	101	200	114	509	74
48	63	217	93	88	208	340	42	106
49	58	59	236	360	243	137	404	50
50	76	249	219	72	163	38	109	77
51	87	133	83	55	206	77	284	259
52	89	171	168	86	111	43	482	103
53	128	46	607	82	80	88	368	121
54	194	353	67	92	164	99	332	66
55	173	290	73	87	241	206	74	208
56	129	81	41	59	175	128	59	293
57	98	72	78	220	119	72	206	442
58	66	55	98	102	64	77	80	98
59	85	305	171	203	143	118	121	61
60	72	67	57	59	182	117	148	149
61	65	66	17	83	50	116	110	84
62	211	61	177	82	302	80	184	85
63	66	76	63	135	325	153	228	113
64	54	155	92	81	412	192	300	250
65	783	77	259	251	317	272	52	32
66	215	93	139	198	100	141	148	81
67	77	152	496	90	88	246	225	95
68	79	51	133	438	154	286	91	68
69	71	54	60	83	224	198	83	152
70	54	59	422	174	284	98	102	48
71	312	94	177	164	184	107	244	174
72	191	98	60	450	135	68	172	115
73	114	96	59	71	78	167	171	66
74	65	68	72	60	120	177	326	105
75	57	87	860	76	153	177	55	78
76	103	64	85	116	134	250	146	233
77	79	94	643	68	161	192	138	250
78	90	76	70	175	67	108	240	508
79	69	288	102	201	90	98	228	69
80	136	73	98	110	495	87	80
81	86	109	175	141	143	108	85
82	123	48	298	70	151	312	197
83	146	61	156	327	92	72
84	124	50	75	132	253	182
85	287	75	243	436	274	235
86	70	90	121	367	391	164
87	276	142	75	62	126	54
88	59	82	102	123	134	85
89	72	149	295	185	139	113
90	97	221	109	170	159	235
91	223	145	113		244	140
92	80	517	136		187	169
93		92	192		67	148
94		406	150		65	157
95		255	85		243	67
96		79	72		336	111
97		146	261		185	63
98		69	124		316
99		454	90		69
100		259	164		70
101		102	83		57
102		47	69		35
103		259	94		117
104		77	146		323
105		263	84		103
106		103	75		171
107		81	174		98
108		162	106		79
109		73	117		227
110		70	107		50
111		92	101		112
112		83	87		46
113		283	131		16
114		146	122		260
115		69	180		175
116		46	91		30
117		75	105		84
118		67	177		194
119		79	111		141
120		80	77		339
121		50	120		58
122		64	95		126
123		62	210		84
124		91	106		297
125		224	168		64
126		84	107		258
127		195	134		71
128		141	375		241
129		53	76		219
130		387	157		103
131		157	212		99
132		89	427		84
133		78	118		26
134		85	112		383
135		273	149		165
136			138		85
137			252		266
138			91		114
139			164		109
140			73		72
141			178		222
142			175		381
143			242		88
144			109		216
145			67		70
146			128		250
147			57		348
148			180		405
149			72
150			113
151			69
152			76
153			102
154			75
155			108
156			70
157			152
158			348
159			139
160			200
161			659
162			150
163			103
164			230
165			304
166			68
167			287
168			60
169			180
170			372
171			255
172			63
173			126
174			216
175			252
176			82
177			134
178			73
179			159
180			103
181			147
182			103
183			62
184			121
185			119
186			62
187			999
188			156
189			447
190			163
