# Supplementary material for: Brain-wide dynamics linking sensation to action during decision-making
Source: Nature. 2024 Sep 11;634(8035):890–900. doi: 10.1038/s41586-024-07908-w (PMC11499283; doi:10.1038/s41586-024-07908-w)
Supplement: Supplementary file 6 — Source Data Fig. 3 [file 41586_2024_7908_MOESM6_ESM.xlsx]

## Sheet: Figure 3d
	Mouse data			Outlier detection agent
Delay between fast TF pulses (s)	Normalized difference in lick probability from independent effect		Normalized difference in lick probability from independent effect	95% bootstrapped CI (lower bound)	95% bootstrapped CI (upper bound)
0	0.359626		0.0139614	-0.0419449	0.0707666
0.05	0.212951		-0.0215353	-0.0778342	0.0352635
0.1	0.183433		0.0120279	-0.0459285	0.0668879
0.15	0.0980064		0.0127746	-0.0471	0.0741098
0.2	0.114138		0.024729	-0.0343501	0.0846117
0.25	0.0515729		0.0411533	-0.0273133	0.105079
0.3	0.0512116		-0.0211366	-0.0952771	0.0527006
0.35	0.0171306		0.00931175	-0.064909	0.0839392
0.4	-0.0112199		0.0241447	-0.0592853	0.109457
0.45	-0.000109958		-0.038512	-0.111884	0.0317813
0.5	0.016528		0.0023009	-0.0868078	0.0906326

## Sheet: Figure 3h
Brain region	Mean relative faciliation of the second fast TF pulse response (%) (thresholded by lower 95% CI > 0)														Mean relative faciliation of the second fast TF pulse response (%)													95% bootstrapped CI (lower bound)												95% bootstrapped CI (upper bound)
SCs'	21.2186	0	0	0	0	0	0	0	0	0	0		21.2186	9.0382	-7.65962	-5.27383	-0.250132	-5.66487	-13.154	-17.3468	-17.3568	-13.9076	-14.4465		5.01254	-3.37361	-19.5675	-16.1292	-12.1133	-16.1035	-24.5452	-30.4625	-27.4822	-25.4418	-27.0207		37.9393	22.5429	5.34804	7.00952	11.2119	4.81373	-2.56537	-5.4908	-7.72161	-0.607329	0.629004
'LGd'	0	0	0	0	0	28.4445	0	0	0	0	0		39.5017	44.8385	29.0525	23.6624	26.7886	28.4445	11.7603	0.501817	-4.24808	12.3162	2.91644		-10.4736	-3.25349	-24.5072	-15.9716	-1.06551	0.352774	-19.028	-29.8088	-30.0229	-28.5131	-46.4078		113.991	105.256	87.4196	73.4484	65.7936	76.8964	68.7308	64.2361	35.1577	58.3214	43.9227
'VISp'	64.5211	51.4006	44.5526	0	0	0	0	0	0	0	0		64.5211	51.4006	44.5526	25.9678	18.973	5.42105	5.54717	-0.494753	-8.68838	-19.6321	-22.4729		29.8472	21.2968	9.93736	-13.8541	-18.6548	-32.1352	-25.4138	-32.9357	-43.1269	-58.3489	-59.7827		110.447	87.6523	88.0003	71.9878	62.6172	45.2036	40.3662	35.8122	27.9339	20.3621	15.6559
'VISl/pl'	0	0	0	0	0	0	0	0	0	0	0		24.1988	23.0659	17.7742	18.2442	9.0899	-1.94282	-12.5779	-11.1813	3.33914	3.70513	6.79397		-0.985024	-2.84466	-5.87746	-2.72122	-12.2764	-23.0069	-37.3844	-42.0568	-28.0582	-20.6993	-16.1672		50.9697	49.8993	42.3504	39.7183	31.4509	21.259	12.2409	16.9335	30.6733	27.4098	28.1206
'RSP'	0	0	0	0	0	0	0	0	0	0	0		-4.03387	-1.62633	-13.6656	3.47494	-5.02902	-1.67751	-0.536974	19.4724	0.44131	-7.22871	-29.6956		-21.2771	-32.7767	-49.9732	-36.1026	-29.7404	-22.6458	-24.5203	-13.9285	-52.6487	-60.8763	-90.0862		32.5063	60.2602	75.0901	94.9402	41.4585	26.888	22.2715	57.0409	23.6665	26.8026	4.86511
'PPC'	0	55.4896	0	0	0	0	0	0	0	0	0		56.2135	55.4896	41.0501	43.1992	39.4975	31.5802	21.5401	10.2494	19.7425	16.7035	20.523		-1.46864	1.7718	-14.3478	-8.41828	-7.86372	-13.6545	-15.9511	-31.166	-18.4998	-14.8372	-11.3321		94.8341	92.1684	92.7018	98.0898	94.1177	84.1089	72.1158	48.8907	59.2316	52.364	69.5437
'LP'	54.5528	47.8604	35.3806	35.441	35.1056	33.6661	0	0	0	0	0		54.5528	47.8604	35.3806	35.441	35.1056	33.6661	14.2089	7.50384	5.62467	15.1572	16.0589		31.033	23.7977	6.66842	1.13313	2.77431	5.75534	-9.26043	-17.8291	-20.2077	-10.7327	-11.6006		80.6121	73.3884	67.3362	69.4639	68.9009	65.5485	42.4219	38.1446	35.1587	46.153	48.5804
SCm'	52.9028	46.7807	43.6409	26.633	0	0	0	0	0	0	0		52.9028	46.7807	43.6409	26.633	19.2351	10.7737	15.6276	14.2652	6.40503	-0.632411	-5.07657		29.0938	25.4774	18.3234	2.47976	-4.6422	-9.65691	-4.03615	-3.40784	-8.66369	-18.3687	-24.7504		87.3063	80.7261	79.6566	57.3087	45.9736	34.3258	39.0357	35.7349	24.4336	20.4864	19.9249
'APN'	83.3689	79.5109	59.9529	54.2726	45.294	43.1422	29.0152	28.8976	0	0	0		83.3689	79.5109	59.9529	54.2726	45.294	43.1422	29.0152	28.8976	26.8315	10.5042	-6.49692		44.1375	52.7064	35.6764	25.9105	19.0115	17.5863	8.85509	5.49242	-2.30992	-20.8509	-38.7066		109.517	102.59	81.435	79.5766	70.7007	67.9354	50.3755	52.4498	62.0465	44.2212	30.9045
'MRN'	77.3879	73.6171	62.1002	46.7534	36.2465	21.2932	22.2796	18.8671	0	0	0		77.3879	73.6171	62.1002	46.7534	36.2465	21.2932	22.2796	18.8671	18.028	8.38027	0.411718		56.4033	53.4842	42.0767	27.8436	15.5689	2.57562	5.59237	2.83052	-0.242397	-9.60191	-20.0393		98.5854	94.2041	84.6672	68.4204	59.8059	43.3606	40.9045	36.6528	38.7358	25.9121	21.0721
'NPC'	98.4883	68.5631	49.1537	56.3594	60.8856	0	0	0	0	0	0		98.4883	68.5631	49.1537	56.3594	60.8856	46.296	28.7805	20.6897	5.5633	6.91818	11.3678		29.6292	27.6225	5.15918	2.95319	0.734856	-6.45505	-39.1612	-56.5408	-66.394	-53.5963	-73.4691		177.687	112.665	77.6193	108.556	135.166	123.855	102.79	90.4721	73.6197	94.9596	135.112
'VAL'	97.9067	99.0359	73.0424	59.426	0	0	0	0	0	0	0		97.9067	99.0359	73.0424	59.426	29.7065	19.2922	21.4523	6.3547	6.26112	-11.965	-1.36898		50.6224	54.7413	29.801	11.6588	-18.5784	-36.7341	-27.8953	-33.6304	-34.6405	-54.2188	-45.6083		140.093	139.306	117.463	110.212	70.8243	65.1139	62.7061	52.6479	61.7016	36.4975	47.3564
'VB'	0	0	0	0	0	0	0	0	0	0	0		44.0802	31.8832	13.867	13.4556	1.30474	15.8147	11.1458	14.3007	1.86495	-8.64326	-3.21559		-11.0126	-31.782	-52.8412	-62.1267	-71.104	-55.8788	-51.8087	-51.5786	-62.7465	-69.2353	-59.0301		128.093	116.538	86.7128	82.0294	77.3308	98.7352	113.372	111.108	71.8129	53.7053	67.6225
'RT'	0	0	0	0	0	0	0	0	0	0	0		-10.467	13.1325	-0.45494	58.3037	43.2972	46.6241	14.3922	33.0277	45.0371	31.6125	11.8094		-132.609	-66.9031	-117.267	-32.5371	-127.301	-158.478	-195.342	-91.5121	-65.8432	-55.6443	-79.3672		135.185	149.154	110.221	182.881	204.138	174.493	143.303	191.041	188.096	145.054	118.102
'PO'	0	0	0	0	0	0	0	0	0	0	0		81.9594	70.7552	63.5838	30.7798	-0.480109	-34.3788	-31.598	7.06723	36.8369	54.2028	46.0229		-12.6925	-17.0381	-35.8045	-73.0824	-90.9023	-127.431	-145.095	-99.5793	-71.8111	-41.1049	-70.6405		204.103	155.232	155.707	144.078	103.715	87.1237	72.3745	105.075	178.462	159.453	175.423
'PF'	131.284	92.8786	76.3805	64.1105	73.0912	74.6686	0	0	0	0	0		131.284	92.8786	76.3805	64.1105	73.0912	74.6686	43.55	24.7393	11.4695	16.0283	30.753		75.2405	44.2592	32.3497	4.60715	22.596	11.4454	-7.61671	-20.4818	-32.0193	-25.2146	-22.2767		196.126	149.449	125.972	140.941	124.764	134.331	106.589	80.8227	70.0942	63.269	99.6884
'ACA'	77.066	59.1619	38.3247	35.9534	43.4211	43.5391	28.3603	0	0	0	0		77.066	59.1619	38.3247	35.9534	43.4211	43.5391	28.3603	20.9748	10.6949	10.8314	4.44715		51.6413	37.7764	8.53129	13.4197	19.3351	24.6428	8.03661	-8.00297	-14.458	-11.7939	-16.0691		100.527	77.9133	55.1797	55.0745	65.2441	68.2596	52.1667	53.5535	41.4682	38.686	27.1299
'MOs'	88.3485	78.3903	65.9244	55.1189	43.714	32.3814	20.1003	33.1924	28.3321	0	0		88.3485	78.3903	65.9244	55.1189	43.714	32.3814	20.1003	33.1924	28.3321	11.2508	-14.8918		73.6079	63.8308	48.2093	37.8728	25.8484	14.8442	2.69149	14.3001	13.5332	-4.49669	-34.9273		102.948	92.4691	87.036	74.6551	66.3365	56.897	42.6031	57.5844	46.7049	26.9801	3.43712
'ORB'	65.2252	77.7871	49.4514	60.9728	44.5457	45.5458	52.2533	0	0	0	0		65.2252	77.7871	49.4514	60.9728	44.5457	45.5458	52.2533	49.4911	17.8202	-10.6682	-38.6739		1.39871	30.8133	14.691	26.697	6.89522	9.67208	10.9959	-2.79508	-49.3236	-63.4224	-96.3475		113.085	117.434	83.2978	99.5346	91.1219	95.7829	112.223	117.161	82.2761	31.8513	4.06348
'mPFC'	85.1487	72.7327	57.8813	0	0	0	0	0	0	0	0		85.1487	72.7327	57.8813	27.2745	13.4648	19.7529	14.3851	27.1459	31.261	42.9262	42.0122		35.6761	40.194	23.0759	-9.66859	-22.9356	-18.8922	-19.4426	-1.08292	-10.8502	-8.9557	-22.9103		127.246	104.428	100.294	71.2289	52.4063	58.7162	44.6119	62.1295	80.2868	107.408	127.193
'MOp'	94.8307	77.8303	71.2827	50.7818	38.2553	0	0	0	0	0	0		94.8307	77.8303	71.2827	50.7818	38.2553	4.92195	8.22572	23.3708	28.8367	29.3882	18.2396		47.9481	28.211	30.355	17.0609	4.86332	-25.8093	-28.3895	-8.49286	-3.36844	-13.2896	-22.3408		151.07	128.397	111.695	84.6344	70.1074	36.8584	44.391	56.3503	77.3328	85.0271	69.8168
'CP'	90.6733	83.4284	75.7405	66.3393	62.2613	36.7541	29.2492	0	32.3608	32.871	29.3272		90.6733	83.4284	75.7405	66.3393	62.2613	36.7541	29.2492	23.6672	32.3608	32.871	29.3272		65.1019	59.0668	47.0767	37.7742	33.7322	12.3338	0.259832	-6.53078	2.67242	6.5462	2.93589		115.669	107.255	105.191	97.254	94.8438	67.6281	67.2569	62.2361	69.6168	64.7787	61.278
'GPe'	129.927	105.963	49.8444	34.2038	0	0	0	0	0	0	0		129.927	105.963	49.8444	34.2038	17.2638	22.6957	15.4567	25.6116	15.6942	6.30831	-9.37723		91.4365	72.2724	18.3821	2.42957	-7.33703	-7.47158	-14.4395	-8.54196	-27.9007	-32.2165	-48.4282		167.061	142.193	90.198	75.7451	51.5604	66.23	52.3927	62.9545	57.0716	46.8322	44.6975
'SNr/GPi'	0	0	0	0	0	0	0	0	0	0	0		56.199	51.2682	34.1098	28.0498	36.0948	28.9441	31.7335	18.7507	17.4807	23.3124	21.6718		-45.4442	-19.6092	-18.9354	-24.3462	-26.82	-10.8372	-13.4853	-31.7382	-47.0115	-40.9806	-62.7576		205.692	161.474	118.636	97.2976	111.049	100.862	113.329	114.738	118.602	170.583	199.449
'SIM'	101.304	88.9886	83.0488	84.4023	89.0515	79.6638	68.7333	52.1471	49.5067	0	0		101.304	88.9886	83.0488	84.4023	89.0515	79.6638	68.7333	52.1471	49.5067	32.9981	35.2238		68.9767	56.9895	33.659	35.3607	33.2895	32.5251	23.0735	22.7858	6.61066	-12.0916	-13.9586		143.553	127.56	136.214	137.662	148.746	126.789	112.116	89.0364	97.8256	83.1024	82.0799
'Lob4/5'	91.7052	80.7803	75.2131	104.511	122.971	90.6676	63.467	52.4102	53.3659	41.1797	0		91.7052	80.7803	75.2131	104.511	122.971	90.6676	63.467	52.4102	53.3659	41.1797	21.1995		63.8092	50.9237	36.1409	60.5817	82.1586	60.0685	34.0463	19.0288	17.4451	7.61308	-14.9136		123.623	109.037	107.398	140.537	163.737	121.587	94.7386	88.5254	93.9603	76.1746	60.9891
'DCN'	0	0	0	0	0	0	0	0	0	57.6149	0		24.0189	12.58	-13.9159	-19.6628	-23.1488	-1.68071	8.37255	35.6842	22.3126	57.6149	55.8328		-37.3998	-47.6332	-138.375	-159.304	-116.006	-72.4679	-54.2638	-21.13	-27.5436	6.97738	-16.2231		102.142	82.1593	70.0502	71.9249	52.1595	81.5318	98.1071	127.561	114.953	154.311	155.401
'CA1'	90.7409	76.6301	86.8335	81.0354	0	0	0	0	0	0	0		90.7409	76.6301	86.8335	81.0354	65.0596	24.3019	21.0423	27.2622	31.6318	43.7522	56.0579		34.1795	23.2055	26.4766	30.7092	-17.4446	-73.3972	-31.8114	-50.1062	-34.3768	-25.9175	-20.1411		185.717	142.961	147.248	120.446	138.411	95.9811	63.6359	132.961	118.609	141.527	148.523
'CA3'	0	0	0	0	0	59.8042	0	0	0	65.1889	80.0127		34.3654	31.2185	6.24815	23.2371	29.5429	59.8042	53.2332	50.4663	39.2767	65.1889	80.0127		-7.98412	-14.3524	-43.0263	-23.4721	-20.7978	0.615663	-1.08602	-5.19547	-3.85933	0.588561	4.66689		124.887	116.925	71.8009	86.3344	115.581	166.486	163.605	142.421	102.788	132.913	179.888
'DG'	120.81	86.4781	70.1425	50.4012	55.5779	0	0	0	0	0	0		120.81	86.4781	70.1425	50.4012	55.5779	33.1335	5.7405	4.94146	19.5043	30.711	30.5928		69.2679	48.1124	30.4697	8.14909	6.42373	-20.8928	-46.6891	-37.7841	-40.6289	-30.5094	-34.5689		174.274	134.609	111.475	93.5455	100.48	84.63	53.5729	50.3076	67.0003	93.6304	100.02
'SUB'	78.4602	75.9049	50.5545	0	0	0	0	0	0	0	0		78.4602	75.9049	50.5545	52.9324	38.4971	43.6368	29.1547	32.7596	49.9334	54.3543	62.3798		32.7574	32.0672	2.20245	-6.55081	-25.1416	-18.0045	-8.13597	-30.0004	-35.5197	-20.5571	-13.5621		145.345	133.819	110.731	130.429	120.674	120.322	66.5794	93.7587	115.028	113.192	119.949
Delay between fast TF pulses (s)	0	0.05	0.1	0.15	0.2	0.25	0.3	0.35	0.4	0.45	0.5		0	0.05	0.1	0.15	0.2	0.25	0.3	0.35	0.4	0.45	0.5		0	0.05	0.1	0.15	0.2	0.25	0.3	0.35	0.4	0.45	0.5		0	0.05	0.1	0.15	0.2	0.25	0.3	0.35	0.4	0.45	0.5

## Sheet: Figure 3i
Brain region	Median half-peak width of response to a fast TF pulse (ms)	Mean relative faciliation of the second fast TF pulse response at zero delay between pulses (%)
SCs'	84	21.219
'VISp'	93.5	64.521
'LP'	89.5	54.553
SCm'	102.5	52.903
'APN'	127	83.369
'MRN'	122	77.388
'NPC'	121	98.488
'VAL'	138	97.907
'PF'	155.5	131.28
'ACA'	146.5	77.066
'MOs'	163.5	88.348
'ORB'	112	65.225
'mPFC'	126	85.149
'MOp'	219	94.831
'CP'	132	90.673
'GPe'	172	129.93
'SIM'	155	101.3
'Lob4/5'	143	91.705
'CA1'	184.5	90.741
'DG'	113.5	120.81
'SUB'	105	78.46

## Sheet: Figure 3n
Brain region group	Mean ramping speed over change size (s/octave)	95% bootstrapped CI (lower bound)	95% bootstrapped CI (upper bound)
Visual (Early)	-0.0210726	-0.0791631	0.0370178
Visual (Higher)	-0.0368408	-0.0676612	-0.00602046
Frontal Cortex	-0.0767907	-0.094622	-0.0589593
Basal Ganglia	-0.0600624	-0.0840985	-0.0360263
Midbrain	-0.0584792	-0.0841678	-0.0327906
Thalamus	-0.0808235	-0.138995	-0.0226524
Cerebellum	-0.0713803	-0.107483	-0.0352774
Hippocamus	0.0274196	-0.129724	0.184563
