# Supplementary material for: Brain-wide dynamics linking sensation to action during decision-making
Source: Nature. 2024 Sep 11;634(8035):890–900. doi: 10.1038/s41586-024-07908-w (PMC11499283; doi:10.1038/s41586-024-07908-w)
Supplement: Supplementary file 7 — Source Data Fig. 4 [file 41586_2024_7908_MOESM7_ESM.xlsx]

## Sheet: Figure 4d
Area	Untrained	Trained
SCs'	0.553846	0.45679
'LGd'	0.333333	0.294118
'VISp'	0.236559	0.134228
'LP'	0.140625	0.173494
'PPC'	0.0521739	0.092233
'RSP'	0.0185185	0.0719424
'MOs'	0.00136054	0.0488177
'mPFC'	0	0.0595611
'ORB'	0.00411523	0.0297131
'MOp'	0.0112045	0.0171429
'CP'	0.021645	0.0556569
'Lob4/5'	0.00389105	0.0654362
'SIM'	0.00938967	0.0619137
'CRUS1/2'	0	0.0478723
'CENT3'	0	0.0438596
'DCN'	0.00892857	0.08
'CA1'	0.0340136	0.0524017
'DG'	0.0178571	0.125
'SUB'	0.0299401	0.0611511
'MRN'	0.02	0.164356
'APN'	0.192661	0.238806
SCm'	0.106557	0.205788
'AI'	0.00689655	0.016
'MOB'	0	0

## Sheet: Figure 4e
		Mean focality index	95% bootstrapped CI (lower bound)	95% bootstrapped CI (upper bound)
	Untrained	0.1725	0.1462	0.1988
	Trained	0.08106	0.0709	0.0913

## Sheet: Figure 4g
Area	TF response half-peak width (ms)	Intrinsic timescale (ms)
SCs'	84	260.689
'LGd'	77	479.674
'VISp'	97	377.547
'VISl/pl'	79.5	317.286
'RSP'	64	531.672
'PPC'	72	353.958
'LP'	89.5	221.73
SCm'	105.5	432.042
'APN'	127	911.296
'MRN'	123	652.056
'NPC'	121	629.948
'VAL'	138	237.994
'VB'	97	293.018
'RT'	87.5	215.625
'PO'	90	195.341
'PF'	155.5	516.656
'ACA'	146.5	343.884
'MOs'	163.5	304.011
'ORB'	107.5	308.538
'mPFC'	126	433.054
'MOp'	219	230.363
'CP'	126.5	198.41
'GPe'	172	329.787
'SNr/GPi'	140	739.026
'SIM'	154.5	481.087
'Lob4/5'	143	598.082
'DCN'	158.5	895.129
'CA1'	184.5	337.296
'CA3'	87	324.454
'DG'	113.5	361.002
'SUB'	100	179.198

## Sheet: Figure 4h
Area	Untrained animals: intrinsic timescales (ms)	Trained animals: intrinsic timescales (ms)
'AI'	359.028	152.737
'APN'	860.274	911.296
'CA1'	292.073	337.296
'CENT3'	423.383	671.307
'CP'	223.362	198.41
'CRUS1-2'	569.929	623.185
'DCN'	616.835	895.129
'DG'	368.435	361.002
'LGd'	227.248	479.674
'LP'	154.178	221.73
'Lob4-5'	377.608	598.082
'MOB'	345.016	38.732
'MOp'	298.72	230.363
'MOs'	270.765	304.011
'MRN'	463.258	652.056
'ORB'	267.498	308.538
'PPC'	577.869	353.958
'RSP'	308.979	531.672
SCm'	481.908	432.042
SCs'	320.758	260.689
'SIM'	478.33	481.087
'SUB'	263.753	179.198
'VISp'	302.112	377.547
'mPFC'	390.204	433.054
