# Supplementary material for: Brain-wide dynamics linking sensation to action during decision-making
Source: Nature. 2024 Sep 11;634(8035):890–900. doi: 10.1038/s41586-024-07908-w (PMC11499283; doi:10.1038/s41586-024-07908-w)
Supplement: Supplementary file 8 — Source Data Fig. 5 [file 41586_2024_7908_MOESM8_ESM.xlsx]

## Sheet: Figure 5c
	SCs	Response to fast TF pulse	Preparatory activity			MOs	Response to fast TF pulse	Preparatory activity
TF responsive unit number	1	0.544782	-0.977479		TF-responsive unit number	1	0.161554	4.77636
	2	3.40634	-0.376261			2	0.205366	6.36527
	3	3.64856	1.13295			3	-0.106853	-0.223189
	4	-0.109889	-0.213508			4	0.902962	17.2368
	5	-0.415137	-0.573089			5	1.28217	21.7127
	6	-0.8003	-0.887005			6	1.75203	32.0862
	7	0.0228755	0.980494			7	0.103331	0.842675
	8	-0.0768391	-0.0626659			8	0.617416	4.22974
	9	2.19815	0.672077			9	0.942181	24.2341
	10	-0.634163	-0.891394			10	1.29232	13.6334
	11	0.763124	-2.89873			11	1.90311	22.4444
	12	-0.420018	-1.40374			12	-0.231889	-1.40372
	13	0.364545	-0.340053			13	0.69137	5.70291
	14	0.0438192	0.215711			14	2.57047	24.8908
	15	0.451627	1.19134			15	0.362943	6.35386
	16	0.222627	-0.562954			16	0.932653	10.1027
	17	-0.056052	-0.0190404			17	2.67825	25.1255
	18	-0.0188006	0.711139			18	0.646959	8.21777
	19	0.838451	0.273884			19	2.301	26.8923
	20	0.374417	-0.578097			20	0.627842	17.5738
	21	2.62774	2.8615			21	0.119698	4.15943
	22	0.945485	-0.550578			22	1.11187	14.2839
	23	2.3509	-1.125			23	1.15824	18.2095
	24	0.00937367	-0.262462			24	0.0102535	5.40487
	25	4.04353	-5.36114			25	0.59985	7.09266
	26	1.50868	2.06877			26	-0.529835	-3.10666
	27	5.18913	-2.96219			27	1.23581	17.439
	28	-2.11396	0.363275			28	-0.205212	-0.932917
	29	5.28307	-6.97806			29	-0.0886352	2.28987
	30	2.0486	-1.62972			30	0.656762	3.63299
	31	0.104419	-1.11302			31	0.847394	9.71545
	32	5.16245	0.300508			32	0.0181604	-0.562557
	33	-0.158972	-0.319133			33	0.542292	4.47219
	34	-0.634512	0.667069			34	-0.253066	-1.53772
	35	1.23884	-3.82938			35	-0.062943	6.26676
	36	1.97207	7.65394			36	0.192469	6.83627
	37	-0.191301	-0.0220273			37	-0.0666107	-1.04235
						38	-0.0454783	-0.989655
						39	0.27567	10.0203
						40	0.600599	14.6863
						41	-0.0387471	-1.22444
						42	0.297411	-2.17693
						43	9.55273e-05	-0.149425
						44	0.339608	18.6642
						45	0.642252	26.5554
						46	0.660562	6.56457
						47	0.51682	1.05244
						48	1.24991	10.1233
						49	-0.000424028	-0.521728
						50	0.103704	3.98055
						51	1.17366	18.2137
						52	0.519971	10.4408
						53	0.480492	6.37424
						54	-0.122937	-0.449508
						55	0.276123	1.69187
						56	0.253094	5.60109
						57	1.06741	14.5038
						58	0.929358	13.1786
						59	-0.275722	-0.558635
						60	-0.00529997	-5.50871
						61	0.248445	-2.15434
						62	1.10294	23.2447
						63	0.593538	10.1948
						64	0.059959	0.349924

## Sheet: Figure 5d
Brain region group	Mean	95% bootstrapped CI (lower bound)	95% bootstrapped CI (upper bound)
'Early Visual'	-0.170752	-0.404092	0.0625881
'Hippocampus'	0.046231	-0.206199	0.298661
'Higher Visual'	0.0638766	-0.128883	0.256636
'Thalamus'	0.25558	0.0118258	0.499333
'Midbrain'	0.377463	0.216379	0.538547
'Basal ganglia'	0.739267	0.644249	0.834285
'Cerebellum'	0.77302	0.646311	0.899729
'Frontal Cortex'	0.830435	0.78342	0.87745

## Sheet: Figure 5f
Brain region name										Mean fraction of TF responsive units active above baseline level (thresholded by lower 95% CI > 0)
'ACA'	0	0	0	0	0	0	0	0	0	0	0	0	0	0	0	0	0	0	0	0	0	0	0	0	0	0	0	0	0	0	0	0	0	0	0	0	0	0	0	0	0	0	0	0	0	0	0	0	0
'CP'	0	0	0	0	0	0	0	0	0	0	0	0	0	0	0	0	0	0	0	0	0	0	0	0	0	0	0	0	0	0	0	0	0	0	0	0	0	0	0	0	0	0	0	0	0	0	0	0	0
'Lob4/5'	0	0	0	0	0	0	0	0	0	0	0	0	0	0	0	0	0	0	0	0	0	0	0	0	0	0	0	0	0	0	0	0	0	0	0	0	0	0	0	0	0	0	0	0	0	0	0	0	0
'MOs'	0	0	0	0	0	0	0	0	0	0	0	0	0	0	0	0	0	0	0	0	0	0	0	0	0	0	0	0	0	0	0	0	0	0	0	0	0	0	0	0	0	0	0	0	0	0	0	0	0
'SIM'	0	0	0	0	0	0	0	0	0	0	0	0	0	0	0	0	0	0	0	0	0	0	0	0	0	0	0	0	0	0	0	0	0	0	0	0	0	0	0	0	0	0	0	0	0	0	0	0	0
'VAL'	0	0	0	0	0	0	0	0	0	0	0	0	0	0	0	0	0	0	0	0	0	0	0	0	0	0	0	0	0	0	0	0	0	0	0	0	0	0	0	0	0	0	0	0	0	0	0	0	0
'GPe'	0	0	0	0	0	0	0	0	0	0	0	0	0	0	0	0	0	0	0	0	0	0	0	0	0	0	0	0	0	0	0	0	0	0	0	0	0	0	0	0	0	0	0	0	0	0	0	0	0
'SNr/GPi'	0	0	0	0	0	0	0	0	0	0	0	0	0	0	0	0	0	0	0	0	0	0	0	0	0	0	0	0	0	0	0	0	0	0	0	0	0	0	0	0	0	0	0	0	0	0	0	0	0
'CA3'	0	0	0	0	0	0	0	0	0	0	0	0	0	0	0	0	0	0	0	0	0	0	0	0	0	0	0	0	0	0	0	0	0	0	0	0	0	0	0	0	0	0	0	0	0	0	0	0	0
'NPC'	0	0	0	0	0	0	0	0	0	0	0	0	0	0	0	0	0	0	0	0	0	0	0	0	0	0	0	0	0	0	0	0	0	0	0	0	0	0	0	0	0	0	0	0	0	0	0	0	0
'MOp'	0	0	0	0	0	0	0	0	0	0	0	0	0	0	0	0	0	0	0	0	0	0	0	0	0	0	0	0	0	0	0	0	0	0	0	0	0	0	0	0	0	0	0	0	0	0	0	0	0
'PF'	0	0	0	0	0	0	0	0	0	0	0	0	0	0	0	0	0	0	0	0	0	0	0	0	0	0	0	0	0	0	0	0	0	0	0	0	0	0	0	0	0	0	0	0	0	0	0	0	0
'LP'	0	0	0	0	0	0	0	0	0	0	0	0	0	0	0	0	0	0	0	0	0	0	0	0	0	0	0	0	0	0	0	0	0	0	0	0	0	0	0	0	0	0	0	0	0	0	0	0	0
'MRN'	0	0	0	0	0	0	0	0	0	0	0	0	0	0	0	0	0	0	0	0	0	0	0	0	0	0	0	0	0	0	0	0	0	0	0	0	0	0	0	0	0	0	0	0	0	0	0	0	0
'VB'	0	0	0	0	0	0	0	0	0	0	0	0	0	0	0	0	0	0	0	0	0	0	0	0	0	0	0	0	0	0	0	0	0	0	0	0	0	0	0	0	0	0	0	0	0	0	0	0	0
'APN'	0	0	0	0	0	0	0	0	0	0	0	0	0	0	0	0	0	0	0	0	0	0	0	0	0	0	0	0	0	0	0	0	0	0	0	0	0	0	0	0	0	0	0	0	0	0	0	0	0
'mPFC'	0	0	0	0	0	0	0	0	0	0	0	0	0	0	0	0	0	0	0	0	0	0	0	0	0	0	0	0	0	0	0	0	0	0	0	0	0	0	0	0	0	0	0	0	0	0	0	0	0
'ORB'	0	0	0	0	0	0	0	0	0	0	0	0	0	0	0	0	0	0	0	0	0	0	0	0	0	0	0	0	0	0	0	0	0	0	0	0	0	0	0	0	0	0	0	0	0	0	0	0	0
SCm'	0	0	0	0	0	0	0	0	0	0	0	0	0	0	0	0	0	0	0	0	0	0	0	0	0	0	0	0	0	0	0	0	0	0	0	0	0	0	0	0	0	0	0	0	0	0	0	0	0
'RT'	0	0	0	0	0	0	0	0	0	0	0	0	0	0	0	0	0	0	0	0	0	0	0	0	0	0	0	0	0	0	0	0	0	0	0	0	0	0	0	0	0	0	0	0	0	0	0	0	0
'SUB'	0	0	0	0	0	0	0	0	0	0	0	0	0	0	0	0	0	0	0	0	0	0	0	0	0	0	0	0	0	0	0	0	0	0	0	0	0	0	0	0	0	0	0	0	0	0.192857	0	0	0
'PPC'	0	0	0	0	0	0	0	0	0	0	0	0	0	0	0	0	0	0	0	0	0	0	0	0	0	0	0	0	0	0	0	0	0	0	0	0	0	0	0	0	0	0	0	0	0	0	0	0	0
'DG'	0	0	0	0	0	0	0	0	0	0	0	0	0	0	0	0	0	0	0	0	0	0	0	0	0	0	0	0	0	0	0	0	0	0	0	0	0	0	0	0	0	0	0	0	0	0	0	0	0
'DCN'	0	0	0	0	0	0	0	0	0	0	0	0	0	0	0	0	0	0	0	0	0	0	0	0	0	0	0	0	0	0	0	0	0	0	0	0	0	0	0	0	0	0	0	0	0	0	0	0	0
'CA1'	0	0	0	0	0	0	0	0	0	0	0	0	0	0	0	0	0	0	0	0	0	0	0	0	0	0	0	0	0	0	0	0	0	0	0	0	0	0	0	0	0	0	0	0	0	0	0	0	0
'PO'	0	0	0	0	0	0	0	0	0	0	0	0	0	0	0	0	0	0	0	0	0	0	0	0	0	0	0	0	0	0	0	0	0	0	0	0	0	0	0	0	0	0	0	0	0	0	0	0	0
'LGd'	0	0	0	0	0	0	0	0	0	0	0	0	0	0	0	0	0	0	0	0	0	0	0	0	0	0	0	0	0	0	0	0	0	0	0	0	0	0	0	0	0	0	0	0	0	0	0	0	0
'VISp'	0	0	0	0	0	0	0	0	0	0	0	0	0	0	0	0	0	0	0	0	0	0	0	0	0	0	0	0	0	0	0	0	0	0	0	0	0	0	0	0	0	0	0	0	0	0	0	0	0
'VISl/pl'	0	0	0	0	0	0	0	0	0	0	0	0	0	0	0	0	0	0	0	0	0	0	0	0	0	0	0	0	0	0	0	0	0	0	0	0	0	0	0	0	0	0	0	0	0	0	0	0	0
SCs'	0	0	0	0	0	0	0	0	0	0	0	0	0	0	0	0	0	0	0	0	0	0	0	0	0	0	0	0	0	0	0	0	0	0	0	0	0	0	0	0	0	0	0	0	0	0	0	0	0
'RSP'	0	0	0	0	0	0	0	0	0	0	0	0	0	0	0	0	0	0	0	0	0	0	0	0	0	0	0	0	0	0	0	0	0	0	0	0	0	0	0	0	0	0	0	0	0	0	0	0	0
Time from lick onset (s)	-1.5	-1.49	-1.48	-1.47	-1.46	-1.45	-1.44	-1.43	-1.42	-1.41	-1.4	-1.39	-1.38	-1.37	-1.36	-1.35	-1.34	-1.33	-1.32	-1.31	-1.3	-1.29	-1.28	-1.27	-1.26	-1.25	-1.24	-1.23	-1.22	-1.21	-1.2	-1.19	-1.18	-1.17	-1.16	-1.15	-1.14	-1.13	-1.12	-1.11	-1.1	-1.09	-1.08	-1.07	-1.06	-1.05	-1.04	-1.03	-1.02
Brain region name										Mean fraction of TF responsive units active above baseline level
'ACA'	-0.0163675	-0.0163675	-0.0161842	-0.0161842	-0.0579008	-0.0579008	-0.0579008	-0.0579008	-0.0579008	-0.0170592	-0.0170592	-0.0170592	-0.0170592	-0.0170592	-0.0179008	-0.0179008	-0.0592675	-0.0592675	-0.0166175	-0.0166175	-0.0166175	-0.0166175	-0.0166175	-0.0592342	-0.100109	-0.100109	-0.100109	-0.100109	-0.100109	-0.100109	-0.100109	-0.100109	-0.100109	-0.100109	-0.100109	-0.100109	-0.100109	-0.100109	-0.100109	-0.100109	-0.100109	-0.100109	-0.0172092	-0.0172092	-0.0172092	0.0660742	0.108691	0.108691	0.0666658
'CP'	0.00656377	-0.0263575	0.00629492	0.00692443	0.0229933	0.0388949	0.0225769	0.00582607	-0.0110461	0.0380654	0.0705507	0.0541605	0.0380916	0.02219	0.0221343	0.0221343	0.00587197	-0.010351	0.0227048	0.00615721	0.00615721	0.0222261	-0.0105346	0.00610475	-0.0100985	0.0222818	0.0388162	0.0712523	0.0712457	0.0548654	0.0545244	0.0215441	0.0215441	-0.026833	-0.0107641	-0.0107641	-0.0432297	-0.0432297	-0.0103608	0.00599328	0.00558672	-0.0104821	0.00572115	-0.0108067	-0.0100952	0.00616705	0.00616705	0.022167	0.022167
'Lob4/5'	-0.116555	-0.116555	-0.116555	-0.116555	-0.0909038	-0.06515	-0.0390628	-0.0908013	-0.0908013	-0.0908013	-0.116068	-0.116068	-0.141822	-0.141822	-0.141822	-0.0907192	-0.0907192	-0.0391705	-0.0391705	-0.0385859	-0.0651192	-0.0911603	-0.116668	-0.116668	-0.115771	-0.115771	-0.115771	-0.115771	-0.0905038	-0.0651705	-0.0904372	-0.115771	-0.115771	-0.141822	-0.0909859	-0.0909859	-0.0909859	-0.0655244	-0.0906782	-0.0906782	-0.0396782	-0.0653603	-0.0653603	-0.0650987	-0.0650987	-0.0650987	-0.0650987	-0.0394372	-0.0394372
'MOs'	-0.0516613	-0.08283	-0.0518363	-0.0208237	0.010345	0.010795	0.010795	-0.0203081	-0.0357863	-0.0357863	-0.0829612	-0.0829612	-0.114258	-0.0676394	-0.0676394	-0.0830487	-0.0670675	-0.0979831	-0.113686	-0.113686	-0.09803	-0.09803	-0.0823644	-0.0823644	-0.0980206	-0.09823	-0.09823	-0.0824706	-0.0981362	-0.0981362	-0.0981362	-0.113896	-0.113939	-0.113939	-0.113939	-0.113939	-0.0980456	-0.0825675	-0.113774	-0.113774	-0.0986675	-0.0986675	-0.051505	-0.0673987	-0.0673987	-0.0204925	-0.00468625	-0.0203019	-0.0359113
'SIM'	-0.0542924	-0.0841894	-0.0841894	-0.0841894	-0.0841894	-0.0841894	-0.0542076	-0.0241409	0.00599848	-0.0240682	0.00582879	-0.0243106	-0.0243106	-0.0841894	-0.0538682	-0.0240076	0.00589545	-0.0244258	-0.0542864	-0.0542864	-0.0542864	-0.0542864	-0.0542864	-0.0542076	-0.0542076	-0.0243106	-0.0243106	-0.0243106	-0.0542924	-0.0542924	-0.0841894	-0.0841894	-0.0841894	-0.0841894	-0.0538924	-0.0237348	-0.0540318	-0.0241348	0.00607121	0.0366894	0.00653182	-0.0233652	-0.0535712	-0.0535712	-0.0236742	-0.0236742	0.00664697	-0.0538682	-0.0538682
'VAL'	-0.0557076	-0.0557076	-0.0557076	-0.0557076	-0.0557076	-0.0557076	0.00272765	0.00272765	0.00272765	0.00272765	0.00272765	0.00272765	0.00272765	0.00272765	0.00272765	0.00357471	0.00357471	0.00357471	-0.0557076	0.00341	0.00341	0.00341	0.00341	0.00341	0.00341	-0.0557076	-0.0557076	-0.0557076	-0.0557076	-0.0557076	-0.0557076	-0.0557076	-0.0557076	-0.0557076	-0.0557076	-0.0557076	0.00201	0.00201	0.00201	0.00201	0.00201	-0.0557076	-0.0557076	-0.0557076	-0.0557076	-0.0557076	-0.0557076	-0.0557076	0.00201
'GPe'	-0.0783706	-0.133393	-0.0777039	-0.0777039	-0.0777039	-0.0222706	-0.0222706	-0.0222706	-0.0222706	-0.0777039	-0.0219817	-0.0219817	-0.0219817	0.0356183	0.0356183	0.0356183	-0.0200706	-0.133393	-0.133393	-0.133393	-0.0779261	-0.0779261	-0.0779261	-0.0779261	-0.0779261	-0.133393	-0.133393	-0.133393	-0.133393	-0.133393	-0.0776706	-0.0222928	-0.078015	-0.078015	-0.078015	-0.078015	-0.078015	-0.078015	-0.078015	-0.0795928	-0.0795928	-0.133393	-0.0777039	-0.0777039	-0.0777039	-0.0777039	-0.0777039	-0.0779594	-0.0779594
'SNr/GPi'	-0.154048	-0.154048	-0.154048	-0.154048	-0.154048	-0.154048	-0.154048	-0.154048	-0.154048	-0.154048	-0.154048	-0.154048	-0.154048	-0.154048	-0.154048	-0.154048	-0.154048	-0.154048	-0.154048	-0.154048	-0.0981589	-0.04227	0.0137744	0.06923	0.0699411	0.0124522	-0.0988922	-0.0988922	-0.0988922	-0.0988922	-0.0988922	-0.0988922	-0.154048	-0.154048	-0.154048	-0.0981589	-0.0981589	-0.0981589	-0.0981589	-0.0981589	-0.0421144	-0.0981589	-0.0981589	-0.0981589	-0.0981589	-0.0981589	-0.0981589	-0.154048	-0.154048
'CA3'	-0.0681743	-0.0681743	-0.0681743	-0.0681743	0.00469714	0.00469714	0.0765114	0.148769	0.148769	0.148769	0.0758971	0.0758971	0.07534	0.07534	0.14694	0.14694	0.00342571	0.00342571	0.00342571	0.00342571	0.00342571	0.00342571	-0.0681743	-0.0681743	-0.0681743	-0.0681743	0.00469714	0.0763971	0.0763971	0.147997	0.0751257	0.0751257	0.0751257	0.0751257	0.0751257	0.0762543	0.0762543	0.0762543	0.0751257	0.0751257	0.0751257	0.00352571	0.00352571	0.00352571	0.00352571	0.00352571	0.00352571	0.00352571	0.00352571
'NPC'	-0.0703091	-0.158727	-0.0689636	-0.0689636	-0.0689636	0.0194545	0.0194545	0.0194545	0.0194545	0.0194545	0.0194545	0.0194545	0.111673	0.0219091	0.205382	0.205382	0.113164	0.113164	0.0230909	0.0230909	-0.0653273	0.0244364	0.0244364	-0.0689636	-0.0689636	-0.0689636	-0.0689636	-0.0689636	-0.158727	-0.0644545	-0.0644545	-0.0644545	-0.0644545	-0.158727	-0.0653273	-0.0653273	-0.0653273	-0.0653273	-0.0653273	-0.0653273	-0.0653273	0.0244364	-0.0689636	-0.0689636	0.109182	0.0194182	0.0194182	0.0194182	0.0194182
'MOp'	-0.0828433	-0.0828433	-0.0828433	-0.0828433	-0.0828433	-0.0828433	-0.0828433	-0.0828433	-0.0828433	-0.0828433	-0.0828433	-0.0828433	-0.0828433	-0.000126667	-0.0828433	-0.0828433	-0.0828433	-0.0828433	-0.0828433	-0.0828433	-0.0828433	-0.0828433	-0.0828433	-0.0828433	-0.000126667	-0.000126667	-0.0828433	-0.0828433	-0.0828433	-0.0828433	-0.0828433	-0.0828433	-0.0828433	-0.0828433	-0.0828433	-0.000126667	-0.000126667	0.08314	0.08314	-0.0828433	-0.0828433	-0.0828433	-0.0828433	-0.0828433	-0.0828433	-0.000126667	-0.000126667	-0.000126667	-0.000126667
'PF'	-0.02513	0.0447271	0.0447271	0.0447271	0.0447271	0.0447271	0.0447271	-0.02513	-0.02513	-0.02513	-0.02513	-0.02513	-0.02513	-0.02513	-0.02513	-0.02513	-0.02513	-0.02513	-0.02513	-0.02513	-0.02513	-0.02513	-0.02513	-0.02513	-0.02513	-0.02513	-0.02513	-0.02513	-0.02513	-0.02513	-0.02513	-0.02513	-0.02513	-0.02513	-0.02513	-0.02513	-0.02513	-0.02513	-0.02513	-0.02513	0.0463557	0.0463557	0.0463557	-0.02513	-0.02513	-0.02513	-0.02513	-0.02513	-0.02513
'LP'	-0.0124888	0.0151446	0.0157862	0.0157862	-0.0258443	-0.0537554	-0.0398471	0.00189181	0.00225292	-0.0117249	-0.0257693	-0.0398471	-0.0538832	-0.0538832	-0.0397804	-0.025736	-0.0119943	-0.0400943	-0.0538249	-0.0675665	-0.0675665	-0.0392304	-0.0540082	-0.053786	-0.0399693	-0.0540471	-0.0540471	-0.0543388	-0.0543388	-0.0407971	-0.0407971	-0.0543721	-0.0403276	-0.0681276	-0.0819693	-0.0955888	-0.109405	-0.109405	-0.0956471	-0.109692	-0.0819665	-0.0819665	-0.0684082	-0.0547888	-0.0547888	-0.040661	-0.0126971	-0.0126971	-0.0268915
'MRN'	-0.152277	-0.164499	-0.152166	-0.14039	-0.140402	-0.0926794	-0.0925637	-0.116826	-0.11654	-0.1164	-0.091889	-0.103759	-0.127614	-0.164311	-0.152275	-0.152275	-0.127744	-0.10354	-0.0914746	-0.116299	-0.116643	-0.128665	-0.10461	-0.116388	-0.104822	-0.117152	-0.128701	-0.14061	-0.115677	-0.0797565	-0.0797565	-0.103795	-0.116137	-0.0920457	-0.0921927	-0.0921589	-0.116173	-0.127932	-0.115981	-0.115981	-0.164063	-0.140202	-0.127969	-0.10421	-0.140142	-0.139918	-0.152185	-0.140094	-0.128038
'VB'	-0.103177	-0.103177	-0.103177	-0.103177	-0.103177	-0.103177	-0.103177	-0.103177	-0.103177	-0.103177	-0.103177	-0.069744	-0.069744	-0.069744	-0.069744	-0.103177	-0.103177	-0.103177	-0.103177	-0.0696107	-0.0696107	-0.0696107	-0.103177	-0.103177	-0.103177	-0.0695173	0.0292027	0.062876	0.062876	-0.00357733	-0.00357733	-0.036784	-0.003244	-0.003244	-0.0369173	-0.0369173	-0.0369173	-0.0696373	-0.0696373	-0.103177	-0.103177	-0.103177	-0.103177	-0.069744	-0.069744	-0.069744	-0.103177	-0.103177	-0.103177
'APN'	-0.0251887	-0.0570387	-0.0574825	-0.0574825	-0.0263387	-0.0890637	-0.120351	-0.151864	-0.213376	-0.182326	-0.182326	-0.151326	-0.12027	-0.214208	-0.214208	-0.214208	-0.245264	-0.244801	-0.245439	-0.245439	-0.214589	-0.183589	-0.152345	-0.05812	-0.0893637	-0.0893637	-0.120364	-0.151276	-0.182501	-0.182501	-0.120476	-0.0890137	-0.120501	-0.183514	-0.183514	-0.183514	-0.183514	-0.215026	-0.213683	-0.213451	-0.213451	-0.213451	-0.24437	-0.21332	-0.214001	-0.214001	-0.214001	-0.214001	-0.214001
'mPFC'	0.0393305	0.0393305	0.0393305	0.0393305	-0.0131537	-0.0131537	-0.0131537	-0.0131537	-0.0131537	-0.0131537	-0.0131537	-0.0131537	-0.0131537	-0.0131537	-0.0131537	-0.0131537	-0.0131537	0.0408358	0.0408358	0.0410253	0.0410253	0.0410253	0.0410253	0.0410253	0.0410253	-0.0131537	-0.0131537	-0.0131537	-0.0131537	-0.0131537	-0.0131537	-0.0131537	-0.0131537	-0.0131537	-0.0131537	-0.0131537	-0.0131537	-0.0131537	-0.0131537	0.0396147	0.0396147	-0.0131537	-0.0131537	-0.0131537	-0.0131537	0.0388989	0.0388989	0.0388989	0.0388989
'ORB'	-0.0467993	-0.0467993	-0.0467993	-0.0810545	-0.0810545	-0.0810545	-0.0810545	-0.0457372	-0.0457372	-0.0457372	-0.0457372	-0.0457372	-0.0810545	-0.0810545	-0.0810545	-0.0810545	-0.0810545	-0.0471579	-0.0471579	-0.0810545	-0.0463303	-0.0463303	-0.0463303	-0.0463303	-0.0463303	-0.0810545	-0.0810545	-0.046951	-0.046951	-0.0125924	-0.0125924	0.0209317	0.0209317	0.0209317	0.0209317	0.0552972	0.0211938	0.0211938	-0.0132614	-0.0475303	-0.0475303	-0.0475303	-0.0810545	-0.0810545	-0.0810545	-0.0810545	-0.0465717	-0.0465717	-0.0465717
SCm'	-0.219772	-0.23545	-0.21966	-0.125253	-0.0944283	-0.0950877	-0.110578	-0.126291	-0.126291	-0.141988	-0.0947502	-0.0947502	-0.079197	-0.110866	-0.126278	-0.126516	-0.14186	-0.142231	-0.189047	-0.158338	-0.17321	-0.142135	-0.142135	-0.142135	-0.157485	-0.173178	-0.173372	-0.14186	-0.157631	-0.141841	-0.110525	-0.141506	-0.173069	-0.173069	-0.126156	-0.110703	-0.125806	-0.126294	-0.125453	-0.109613	-0.0940439	-0.0942814	-0.0942814	-0.094297	-0.125788	-0.157306	-0.156991	-0.141578	-0.125966
'RT'	-0.0391192	-0.0391192	-0.0391192	-0.121919	-0.121919	-0.0397192	-0.0397192	-0.0397192	-0.0397192	-0.121919	-0.121919	-0.121919	-0.121919	-0.121919	-0.121919	-0.0392692	-0.0392692	-0.0392692	-0.0392692	-0.0392692	-0.0392692	0.0429308	0.0429308	-0.121919	-0.121919	-0.121919	-0.121919	-0.121919	-0.121919	-0.0397192	-0.0397192	-0.0397192	-0.0397192	-0.0397192	-0.0397192	-0.0397192	-0.0397192	-0.0397192	-0.0397192	-0.0397192	-0.0397192	-0.0397192	-0.0397192	-0.0397192	-0.0397192	-0.121919	-0.0391192	-0.0391192	-0.121919
'SUB'	0.0763982	0.0763982	-0.0430959	-0.0430959	-0.0430959	-0.101955	-0.101955	-0.101955	-0.101955	-0.101955	-0.101955	-0.0433194	-0.0433194	-0.0433194	0.0741159	0.0741159	0.0741159	0.0741159	0.0154806	-0.101955	-0.101955	0.0168924	-0.0419665	-0.0419665	-0.101955	-0.04259	-0.04259	-0.04259	0.0164453	0.0164453	0.0164453	0.0151629	0.0151629	0.0730335	0.0730335	0.0730335	0.0136688	0.0713394	0.131151	0.131151	0.131151	-0.0442841	0.0152218	0.132434	0.132434	0.192857	0.134539	0.134539	0.0759041
'PPC'	-0.123849	-0.123849	-0.123849	-0.123849	-0.123849	-0.0709226	-0.0185226	0.0342879	0.0342879	0.0342879	0.0342879	-0.0185226	-0.0185226	-0.0185226	-0.0714489	-0.0714489	-0.0714489	-0.0714489	-0.0714489	-0.123849	-0.123849	-0.123849	-0.123849	-0.0711753	-0.0183647	-0.0183647	-0.0183647	-0.0183647	-0.0183647	-0.0183647	-0.0710384	-0.0710384	-0.123849	-0.123849	-0.0711753	-0.0711753	-0.0711753	-0.0711753	-0.0711753	-0.0711753	-0.123849	-0.123849	-0.123849	-0.123849	-0.123849	-0.123849	-0.123849	-0.123849	-0.123849
'DG'	-0.0766353	-0.0491519	-0.0768297	-0.0765353	-0.0493686	-0.0501075	-0.0501075	-0.0504519	-0.0225464	-0.0494464	-0.0494464	-0.0766131	-0.104696	-0.104696	-0.132602	-0.160635	-0.160635	-0.160635	-0.133146	-0.133146	-0.105996	-0.105996	-0.105996	-0.133485	-0.133485	-0.105291	-0.105291	-0.133485	-0.133485	-0.133485	-0.133485	-0.133485	-0.133485	-0.133485	-0.133485	-0.133485	-0.133485	-0.105691	-0.105691	-0.105691	-0.132841	-0.10463	-0.132424	-0.104374	-0.104374	-0.0768742	-0.132424	-0.132424	-0.132424
'DCN'	-0.313071	-0.313071	-0.313071	-0.313071	-0.313071	-0.313071	-0.213111	-0.113151	-0.113151	-0.213111	-0.213111	-0.213111	-0.313071	-0.313071	-0.313071	-0.313071	-0.313071	-0.313071	-0.313071	-0.313071	-0.212171	-0.212171	-0.212171	-0.212171	-0.313071	-0.313071	-0.313071	-0.313071	-0.313071	-0.313071	-0.213111	-0.213111	-0.213111	-0.213111	-0.213111	-0.213111	-0.213111	-0.213111	-0.113151	-0.113151	-0.113151	-0.113151	-0.113151	-0.213111	-0.213111	-0.313071	-0.313071	-0.313071	-0.313071
'CA1'	-0.156102	-0.236435	-0.236435	-0.236435	-0.153502	-0.153502	-0.153502	-0.153502	-0.153502	-0.153502	-0.236435	-0.236435	-0.151835	-0.151835	-0.151835	-0.151835	-0.151835	-0.151835	-0.151835	-0.236435	-0.236435	-0.236435	-0.236435	-0.236435	-0.153002	-0.153002	-0.153002	-0.068935	-0.068935	-0.068935	-0.152368	-0.152368	-0.152368	-0.152368	-0.072035	-0.072035	-0.156102	-0.156102	-0.151835	-0.151835	-0.151835	-0.151835	-0.151835	-0.151835	-0.151835	-0.151835	-0.156102	-0.156102	-0.156102
'PO'	-0.180003	-0.0635324	-0.00366176	-0.0635324	-0.122579	-0.180003	-0.180003	-0.180003	-0.180003	-0.180003	-0.12345	-0.12345	-0.120956	-0.120956	-0.0610853	-0.00123824	-0.00123824	-0.00123824	-0.0611088	-0.120156	-0.120156	-0.120156	-0.0613324	-0.00390882	-0.00390882	-0.00390882	-0.00390882	-0.00390882	-0.00390882	-0.180003	-0.180003	-0.180003	-0.180003	-0.180003	-0.180003	-0.180003	-0.180003	-0.180003	-0.180003	-0.180003	-0.180003	-0.120956	-0.120956	-0.0619441	-0.0619441	0.0554206	-0.0626382	-0.0626382	-0.0626382
'LGd'	-0.119781	-0.187034	-0.187034	-0.187034	-0.187034	-0.187034	-0.187034	-0.187034	-0.187034	-0.187034	-0.121487	-0.121487	-0.121487	-0.0537807	-0.0537807	0.0125527	0.0125527	-0.052994	-0.187034	-0.187034	-0.187034	-0.187034	-0.187034	-0.187034	-0.187034	-0.187034	-0.187034	-0.187034	-0.187034	-0.187034	-0.187034	-0.187034	-0.187034	-0.187034	-0.187034	-0.187034	-0.187034	-0.187034	-0.118327	-0.051074	-0.051074	-0.051074	-0.119781	-0.119781	-0.119781	-0.119781	-0.052074	-0.052074	-0.052074
'VISp'	-0.0809558	-0.105696	-0.0803608	-0.0301108	-0.0301108	-0.0554458	-0.105696	-0.0806158	-0.0806158	-0.0806158	-0.0806158	-0.0806158	-0.105696	-0.105696	-0.105696	-0.0804658	-0.0804658	-0.0804658	-0.0804658	-0.0804658	-0.0551658	-0.0305608	-0.0803958	-0.0803958	-0.0560608	-0.0560608	-0.0560608	-0.0559408	-0.0313908	-0.0565408	-0.0565408	-0.0565408	-0.0565408	-0.0565408	-0.0565408	-0.0565408	-0.0312358	-0.0312358	-0.0557858	-0.0557858	-0.0567508	-0.0567508	-0.0567508	-0.0559408	-0.0805458	-0.0805458	-0.0561858	-0.0561858	-0.0812008
'VISl/pl'	-0.131094	-0.159924	-0.159924	-0.159924	-0.159924	-0.130182	-0.130182	-0.130182	-0.130182	-0.130182	-0.159276	-0.189018	-0.189018	-0.189018	-0.189018	-0.159276	-0.159276	-0.159276	-0.100765	-0.100765	-0.0714706	-0.101212	-0.0723353	-0.101559	-0.101559	-0.130847	-0.102282	-0.131159	-0.0997353	-0.129412	-0.100259	-0.0700118	-0.0707588	-0.0707588	-0.0707588	-0.101006	-0.101006	-0.101006	-0.130159	-0.130159	-0.130159	-0.100606	-0.100606	-0.100606	-0.0711059	-0.0711059	-0.0711059	-0.129953	-0.101388
SCs'	-0.0783605	-0.0783605	-0.0783605	-0.0505227	-0.0230146	-0.0497497	-0.0497497	-0.0772578	-0.0221173	0.0316449	0.00442324	-0.0499984	-0.0231659	0.0306881	0.0306881	0.0302665	-0.0240903	-0.0507822	-0.104301	-0.104301	-0.104301	-0.130928	-0.130928	-0.10342	-0.10342	-0.103674	-0.0765876	-0.0765876	-0.0761659	-0.0761659	-0.0761659	-0.103252	-0.103252	-0.103252	-0.103252	-0.103252	-0.103252	-0.103252	-0.0766795	-0.0771011	-0.0771011	-0.103674	-0.0764524	-0.0764524	-0.103539	-0.103539	-0.0767065	-0.103539	-0.103539
'RSP'	-0.147029	-0.147029	-0.147029	-0.147029	-0.147029	-0.147029	-0.147029	-0.147029	-0.048329	-0.048329	-0.147029	-0.147029	-0.147029	-0.147029	-0.147029	-0.147029	-0.147029	-0.147029	-0.147029	-0.147029	-0.147029	-0.147029	-0.147029	-0.147029	-0.147029	-0.048789	-0.048789	-0.048789	-0.048789	-0.048789	-0.147029	-0.147029	-0.147029	-0.147029	-0.048329	-0.048329	-0.147029	-0.147029	-0.147029	-0.147029	-0.147029	-0.147029	-0.147029	-0.147029	-0.152249	-0.152249	-0.152249	-0.152249	-0.051249
Time from lick onset (s)	-1.5	-1.49	-1.48	-1.47	-1.46	-1.45	-1.44	-1.43	-1.42	-1.41	-1.4	-1.39	-1.38	-1.37	-1.36	-1.35	-1.34	-1.33	-1.32	-1.31	-1.3	-1.29	-1.28	-1.27	-1.26	-1.25	-1.24	-1.23	-1.22	-1.21	-1.2	-1.19	-1.18	-1.17	-1.16	-1.15	-1.14	-1.13	-1.12	-1.11	-1.1	-1.09	-1.08	-1.07	-1.06	-1.05	-1.04	-1.03	-1.02
Brain region name												95 CI (lower bound)
'ACA'	-0.100109	-0.100109	-0.100109	-0.100109	-0.100109	-0.100109	-0.100109	-0.100109	-0.100109	-0.100109	-0.100109	-0.100109	-0.100109	-0.100109	-0.100109	-0.100109	-0.100109	-0.100109	-0.100109	-0.100109	-0.100109	-0.100109	-0.100109	-0.100109	-0.100109	-0.100109	-0.100109	-0.100109	-0.100109	-0.100109	-0.100109	-0.100109	-0.100109	-0.100109	-0.100109	-0.100109	-0.100109	-0.100109	-0.100109	-0.100109	-0.100109	-0.100109	-0.100109	-0.100109	-0.100109	-0.0584425	-0.0584425	-0.0584425	-0.0584425
'CP'	-0.0593838	-0.0757772	-0.0593838	-0.0593838	-0.0429903	-0.0265969	-0.0429903	-0.0593838	-0.0593838	-0.0429903	-0.0102034	-0.0265969	-0.0265969	-0.0429903	-0.0429903	-0.0429903	-0.0593838	-0.0593838	-0.0429903	-0.0593838	-0.0593838	-0.0429903	-0.0593838	-0.0593838	-0.0593838	-0.0429903	-0.0265969	-0.0102034	-0.0102034	-0.0265969	-0.0265969	-0.0429903	-0.0429903	-0.0757772	-0.0593838	-0.0593838	-0.0757772	-0.0757772	-0.0593838	-0.0593838	-0.0593838	-0.0593838	-0.0593838	-0.0593838	-0.0593838	-0.0593838	-0.0593838	-0.0429903	-0.0429903
'Lob4/5'	-0.141822	-0.141822	-0.141822	-0.141822	-0.141822	-0.141822	-0.116181	-0.141822	-0.141822	-0.141822	-0.141822	-0.141822	-0.141822	-0.141822	-0.141822	-0.141822	-0.141822	-0.116181	-0.116181	-0.116181	-0.141822	-0.141822	-0.141822	-0.141822	-0.141822	-0.141822	-0.141822	-0.141822	-0.141822	-0.141822	-0.141822	-0.141822	-0.141822	-0.141822	-0.141822	-0.141822	-0.141822	-0.141822	-0.141822	-0.141822	-0.116181	-0.141822	-0.141822	-0.141822	-0.141822	-0.141822	-0.141822	-0.116181	-0.116181
'MOs'	-0.114043	-0.129667	-0.114043	-0.0827925	-0.0671675	-0.0671675	-0.0671675	-0.0827925	-0.0984175	-0.0984175	-0.129667	-0.129667	-0.129667	-0.114043	-0.114043	-0.129667	-0.114043	-0.129667	-0.129667	-0.129667	-0.129667	-0.129667	-0.129667	-0.129667	-0.129667	-0.129667	-0.129667	-0.129667	-0.129667	-0.129667	-0.129667	-0.129667	-0.129667	-0.129667	-0.129667	-0.129667	-0.129667	-0.129667	-0.129667	-0.129667	-0.129667	-0.129667	-0.114043	-0.114043	-0.114043	-0.0827925	-0.0827925	-0.0984175	-0.0984175
'SIM'	-0.113523	-0.113523	-0.113523	-0.113523	-0.113523	-0.113523	-0.113523	-0.113523	-0.0832197	-0.113523	-0.0832197	-0.113523	-0.113523	-0.113523	-0.113523	-0.113523	-0.0832197	-0.113523	-0.113523	-0.113523	-0.113523	-0.113523	-0.113523	-0.113523	-0.113523	-0.113523	-0.113523	-0.113523	-0.113523	-0.113523	-0.113523	-0.113523	-0.113523	-0.113523	-0.113523	-0.113523	-0.113523	-0.113523	-0.0832197	-0.0832197	-0.0832197	-0.113523	-0.113523	-0.113523	-0.113523	-0.113523	-0.0832197	-0.113523	-0.113523
'VAL'	-0.0557076	-0.0557076	-0.0557076	-0.0557076	-0.0557076	-0.0557076	-0.0557076	-0.0557076	-0.0557076	-0.0557076	-0.0557076	-0.0557076	-0.0557076	-0.0557076	-0.0557076	-0.0557076	-0.0557076	-0.0557076	-0.0557076	-0.0557076	-0.0557076	-0.0557076	-0.0557076	-0.0557076	-0.0557076	-0.0557076	-0.0557076	-0.0557076	-0.0557076	-0.0557076	-0.0557076	-0.0557076	-0.0557076	-0.0557076	-0.0557076	-0.0557076	-0.0557076	-0.0557076	-0.0557076	-0.0557076	-0.0557076	-0.0557076	-0.0557076	-0.0557076	-0.0557076	-0.0557076	-0.0557076	-0.0557076	-0.0557076
'GPe'	-0.133393	-0.133393	-0.133393	-0.133393	-0.133393	-0.133393	-0.133393	-0.133393	-0.133393	-0.133393	-0.133393	-0.133393	-0.133393	-0.133393	-0.133393	-0.133393	-0.133393	-0.133393	-0.133393	-0.133393	-0.133393	-0.133393	-0.133393	-0.133393	-0.133393	-0.133393	-0.133393	-0.133393	-0.133393	-0.133393	-0.133393	-0.133393	-0.133393	-0.133393	-0.133393	-0.133393	-0.133393	-0.133393	-0.133393	-0.133393	-0.133393	-0.133393	-0.133393	-0.133393	-0.133393	-0.133393	-0.133393	-0.133393	-0.133393
'SNr/GPi'	-0.154048	-0.154048	-0.154048	-0.154048	-0.154048	-0.154048	-0.154048	-0.154048	-0.154048	-0.154048	-0.154048	-0.154048	-0.154048	-0.154048	-0.154048	-0.154048	-0.154048	-0.154048	-0.154048	-0.154048	-0.154048	-0.154048	-0.154048	-0.0984922	-0.0984922	-0.154048	-0.154048	-0.154048	-0.154048	-0.154048	-0.154048	-0.154048	-0.154048	-0.154048	-0.154048	-0.154048	-0.154048	-0.154048	-0.154048	-0.154048	-0.154048	-0.154048	-0.154048	-0.154048	-0.154048	-0.154048	-0.154048	-0.154048	-0.154048
'CA3'	-0.0681743	-0.0681743	-0.0681743	-0.0681743	-0.0681743	-0.0681743	-0.0681743	-0.0681743	-0.0681743	-0.0681743	-0.0681743	-0.0681743	-0.0681743	-0.0681743	-0.0681743	-0.0681743	-0.0681743	-0.0681743	-0.0681743	-0.0681743	-0.0681743	-0.0681743	-0.0681743	-0.0681743	-0.0681743	-0.0681743	-0.0681743	-0.0681743	-0.0681743	-0.0681743	-0.0681743	-0.0681743	-0.0681743	-0.0681743	-0.0681743	-0.0681743	-0.0681743	-0.0681743	-0.0681743	-0.0681743	-0.0681743	-0.0681743	-0.0681743	-0.0681743	-0.0681743	-0.0681743	-0.0681743	-0.0681743	-0.0681743
'NPC'	-0.158727	-0.158727	-0.158727	-0.158727	-0.158727	-0.158727	-0.158727	-0.158727	-0.158727	-0.158727	-0.158727	-0.158727	-0.158727	-0.158727	-0.0678182	-0.0678182	-0.158727	-0.158727	-0.158727	-0.158727	-0.158727	-0.158727	-0.158727	-0.158727	-0.158727	-0.158727	-0.158727	-0.158727	-0.158727	-0.158727	-0.158727	-0.158727	-0.158727	-0.158727	-0.158727	-0.158727	-0.158727	-0.158727	-0.158727	-0.158727	-0.158727	-0.158727	-0.158727	-0.158727	-0.158727	-0.158727	-0.158727	-0.158727	-0.158727
'MOp'	-0.0828433	-0.0828433	-0.0828433	-0.0828433	-0.0828433	-0.0828433	-0.0828433	-0.0828433	-0.0828433	-0.0828433	-0.0828433	-0.0828433	-0.0828433	-0.0828433	-0.0828433	-0.0828433	-0.0828433	-0.0828433	-0.0828433	-0.0828433	-0.0828433	-0.0828433	-0.0828433	-0.0828433	-0.0828433	-0.0828433	-0.0828433	-0.0828433	-0.0828433	-0.0828433	-0.0828433	-0.0828433	-0.0828433	-0.0828433	-0.0828433	-0.0828433	-0.0828433	-0.0828433	-0.0828433	-0.0828433	-0.0828433	-0.0828433	-0.0828433	-0.0828433	-0.0828433	-0.0828433	-0.0828433	-0.0828433	-0.0828433
'PF'	-0.02513	-0.02513	-0.02513	-0.02513	-0.02513	-0.02513	-0.02513	-0.02513	-0.02513	-0.02513	-0.02513	-0.02513	-0.02513	-0.02513	-0.02513	-0.02513	-0.02513	-0.02513	-0.02513	-0.02513	-0.02513	-0.02513	-0.02513	-0.02513	-0.02513	-0.02513	-0.02513	-0.02513	-0.02513	-0.02513	-0.02513	-0.02513	-0.02513	-0.02513	-0.02513	-0.02513	-0.02513	-0.02513	-0.02513	-0.02513	-0.02513	-0.02513	-0.02513	-0.02513	-0.02513	-0.02513	-0.02513	-0.02513	-0.02513
'LP'	-0.0817832	-0.0540054	-0.0540054	-0.0540054	-0.0817832	-0.109561	-0.0956721	-0.0678943	-0.0678943	-0.0817832	-0.0956721	-0.0956721	-0.109561	-0.109561	-0.0956721	-0.0817832	-0.0817832	-0.0956721	-0.109561	-0.109561	-0.109561	-0.0956721	-0.109561	-0.109561	-0.0956721	-0.109561	-0.109561	-0.109561	-0.109561	-0.0956721	-0.0956721	-0.109561	-0.0956721	-0.109561	-0.12345	-0.12345	-0.12345	-0.12345	-0.12345	-0.12345	-0.12345	-0.12345	-0.109561	-0.109561	-0.109561	-0.0956721	-0.0817832	-0.0817832	-0.0956721
'MRN'	-0.21245	-0.21245	-0.21245	-0.200402	-0.200402	-0.164258	-0.164258	-0.188354	-0.188354	-0.176306	-0.164258	-0.176306	-0.188354	-0.21245	-0.21245	-0.21245	-0.188354	-0.176306	-0.164258	-0.176306	-0.176306	-0.188354	-0.176306	-0.176306	-0.176306	-0.176306	-0.188354	-0.200402	-0.176306	-0.15221	-0.15221	-0.176306	-0.176306	-0.164258	-0.164258	-0.164258	-0.176306	-0.188354	-0.176306	-0.176306	-0.21245	-0.200402	-0.188354	-0.176306	-0.200402	-0.200402	-0.21245	-0.200402	-0.188354
'VB'	-0.103177	-0.103177	-0.103177	-0.103177	-0.103177	-0.103177	-0.103177	-0.103177	-0.103177	-0.103177	-0.103177	-0.103177	-0.103177	-0.103177	-0.103177	-0.103177	-0.103177	-0.103177	-0.103177	-0.103177	-0.103177	-0.103177	-0.103177	-0.103177	-0.103177	-0.103177	-0.069844	-0.069844	-0.069844	-0.103177	-0.103177	-0.103177	-0.103177	-0.103177	-0.103177	-0.103177	-0.103177	-0.103177	-0.103177	-0.103177	-0.103177	-0.103177	-0.103177	-0.103177	-0.103177	-0.103177	-0.103177	-0.103177	-0.103177
'APN'	-0.182457	-0.213707	-0.213707	-0.213707	-0.182457	-0.213707	-0.244957	-0.276207	-0.307457	-0.276207	-0.276207	-0.276207	-0.244957	-0.307457	-0.307457	-0.307457	-0.307457	-0.307457	-0.307457	-0.307457	-0.307457	-0.276207	-0.276207	-0.213707	-0.213707	-0.213707	-0.244957	-0.276207	-0.276207	-0.276207	-0.244957	-0.213707	-0.244957	-0.276207	-0.276207	-0.276207	-0.276207	-0.307457	-0.307457	-0.307457	-0.307457	-0.307457	-0.307457	-0.307457	-0.307457	-0.307457	-0.307457	-0.307457	-0.307457
'mPFC'	-0.0131537	-0.0131537	-0.0131537	-0.0131537	-0.0131537	-0.0131537	-0.0131537	-0.0131537	-0.0131537	-0.0131537	-0.0131537	-0.0131537	-0.0131537	-0.0131537	-0.0131537	-0.0131537	-0.0131537	-0.0131537	-0.0131537	-0.0131537	-0.0131537	-0.0131537	-0.0131537	-0.0131537	-0.0131537	-0.0131537	-0.0131537	-0.0131537	-0.0131537	-0.0131537	-0.0131537	-0.0131537	-0.0131537	-0.0131537	-0.0131537	-0.0131537	-0.0131537	-0.0131537	-0.0131537	-0.0131537	-0.0131537	-0.0131537	-0.0131537	-0.0131537	-0.0131537	-0.0131537	-0.0131537	-0.0131537	-0.0131537
'ORB'	-0.0810545	-0.0810545	-0.0810545	-0.0810545	-0.0810545	-0.0810545	-0.0810545	-0.0810545	-0.0810545	-0.0810545	-0.0810545	-0.0810545	-0.0810545	-0.0810545	-0.0810545	-0.0810545	-0.0810545	-0.0810545	-0.0810545	-0.0810545	-0.0810545	-0.0810545	-0.0810545	-0.0810545	-0.0810545	-0.0810545	-0.0810545	-0.0810545	-0.0810545	-0.0810545	-0.0810545	-0.0810545	-0.0810545	-0.0810545	-0.0810545	-0.0465717	-0.0810545	-0.0810545	-0.0810545	-0.0810545	-0.0810545	-0.0810545	-0.0810545	-0.0810545	-0.0810545	-0.0810545	-0.0810545	-0.0810545	-0.0810545
SCm'	-0.251319	-0.251319	-0.251319	-0.204444	-0.173194	-0.173194	-0.188819	-0.204444	-0.204444	-0.204444	-0.173194	-0.173194	-0.157569	-0.188819	-0.204444	-0.204444	-0.204444	-0.204444	-0.235694	-0.220069	-0.235694	-0.204444	-0.204444	-0.204444	-0.220069	-0.235694	-0.235694	-0.204444	-0.220069	-0.204444	-0.188819	-0.204444	-0.235694	-0.235694	-0.204444	-0.188819	-0.204444	-0.204444	-0.204444	-0.188819	-0.173194	-0.173194	-0.173194	-0.173194	-0.204444	-0.220069	-0.220069	-0.220069	-0.204444
'RT'	-0.121919	-0.121919	-0.121919	-0.121919	-0.121919	-0.121919	-0.121919	-0.121919	-0.121919	-0.121919	-0.121919	-0.121919	-0.121919	-0.121919	-0.121919	-0.121919	-0.121919	-0.121919	-0.121919	-0.121919	-0.121919	-0.121919	-0.121919	-0.121919	-0.121919	-0.121919	-0.121919	-0.121919	-0.121919	-0.121919	-0.121919	-0.121919	-0.121919	-0.121919	-0.121919	-0.121919	-0.121919	-0.121919	-0.121919	-0.121919	-0.121919	-0.121919	-0.121919	-0.121919	-0.121919	-0.121919	-0.121919	-0.121919	-0.121919
'SUB'	-0.101955	-0.101955	-0.101955	-0.101955	-0.101955	-0.101955	-0.101955	-0.101955	-0.101955	-0.101955	-0.101955	-0.101955	-0.101955	-0.101955	-0.101955	-0.101955	-0.101955	-0.101955	-0.101955	-0.101955	-0.101955	-0.101955	-0.101955	-0.101955	-0.101955	-0.101955	-0.101955	-0.101955	-0.101955	-0.101955	-0.101955	-0.101955	-0.101955	-0.101955	-0.101955	-0.101955	-0.101955	-0.101955	-0.0431312	-0.0431312	-0.0431312	-0.101955	-0.101955	-0.0431312	-0.0431312	0.0156924	-0.0431312	-0.0431312	-0.101955
'PPC'	-0.123849	-0.123849	-0.123849	-0.123849	-0.123849	-0.123849	-0.123849	-0.123849	-0.123849	-0.123849	-0.123849	-0.123849	-0.123849	-0.123849	-0.123849	-0.123849	-0.123849	-0.123849	-0.123849	-0.123849	-0.123849	-0.123849	-0.123849	-0.123849	-0.123849	-0.123849	-0.123849	-0.123849	-0.123849	-0.123849	-0.123849	-0.123849	-0.123849	-0.123849	-0.123849	-0.123849	-0.123849	-0.123849	-0.123849	-0.123849	-0.123849	-0.123849	-0.123849	-0.123849	-0.123849	-0.123849	-0.123849	-0.123849	-0.123849
'DG'	-0.160635	-0.132858	-0.160635	-0.160635	-0.132858	-0.132858	-0.132858	-0.132858	-0.132858	-0.132858	-0.132858	-0.160635	-0.160635	-0.160635	-0.160635	-0.160635	-0.160635	-0.160635	-0.160635	-0.160635	-0.160635	-0.160635	-0.160635	-0.160635	-0.160635	-0.160635	-0.160635	-0.160635	-0.160635	-0.160635	-0.160635	-0.160635	-0.160635	-0.160635	-0.160635	-0.160635	-0.160635	-0.160635	-0.160635	-0.160635	-0.160635	-0.160635	-0.160635	-0.160635	-0.160635	-0.160635	-0.160635	-0.160635	-0.160635
'DCN'	-0.313071	-0.313071	-0.313071	-0.313071	-0.313071	-0.313071	-0.313071	-0.313071	-0.313071	-0.313071	-0.313071	-0.313071	-0.313071	-0.313071	-0.313071	-0.313071	-0.313071	-0.313071	-0.313071	-0.313071	-0.313071	-0.313071	-0.313071	-0.313071	-0.313071	-0.313071	-0.313071	-0.313071	-0.313071	-0.313071	-0.313071	-0.313071	-0.313071	-0.313071	-0.313071	-0.313071	-0.313071	-0.313071	-0.313071	-0.313071	-0.313071	-0.313071	-0.313071	-0.313071	-0.313071	-0.313071	-0.313071	-0.313071	-0.313071
'CA1'	-0.236435	-0.236435	-0.236435	-0.236435	-0.236435	-0.236435	-0.236435	-0.236435	-0.236435	-0.236435	-0.236435	-0.236435	-0.236435	-0.236435	-0.236435	-0.236435	-0.236435	-0.236435	-0.236435	-0.236435	-0.236435	-0.236435	-0.236435	-0.236435	-0.236435	-0.236435	-0.236435	-0.236435	-0.236435	-0.236435	-0.236435	-0.236435	-0.236435	-0.236435	-0.236435	-0.236435	-0.236435	-0.236435	-0.236435	-0.236435	-0.236435	-0.236435	-0.236435	-0.236435	-0.236435	-0.236435	-0.236435	-0.236435	-0.236435
'PO'	-0.180003	-0.180003	-0.180003	-0.180003	-0.180003	-0.180003	-0.180003	-0.180003	-0.180003	-0.180003	-0.180003	-0.180003	-0.180003	-0.180003	-0.180003	-0.180003	-0.180003	-0.180003	-0.180003	-0.180003	-0.180003	-0.180003	-0.180003	-0.180003	-0.180003	-0.180003	-0.180003	-0.180003	-0.180003	-0.180003	-0.180003	-0.180003	-0.180003	-0.180003	-0.180003	-0.180003	-0.180003	-0.180003	-0.180003	-0.180003	-0.180003	-0.180003	-0.180003	-0.180003	-0.180003	-0.121179	-0.180003	-0.180003	-0.180003
'LGd'	-0.187034	-0.187034	-0.187034	-0.187034	-0.187034	-0.187034	-0.187034	-0.187034	-0.187034	-0.187034	-0.187034	-0.187034	-0.187034	-0.187034	-0.187034	-0.187034	-0.187034	-0.187034	-0.187034	-0.187034	-0.187034	-0.187034	-0.187034	-0.187034	-0.187034	-0.187034	-0.187034	-0.187034	-0.187034	-0.187034	-0.187034	-0.187034	-0.187034	-0.187034	-0.187034	-0.187034	-0.187034	-0.187034	-0.187034	-0.187034	-0.187034	-0.187034	-0.187034	-0.187034	-0.187034	-0.187034	-0.187034	-0.187034	-0.187034
'VISp'	-0.105696	-0.105696	-0.105696	-0.105696	-0.105696	-0.105696	-0.105696	-0.105696	-0.105696	-0.105696	-0.105696	-0.105696	-0.105696	-0.105696	-0.105696	-0.105696	-0.105696	-0.105696	-0.105696	-0.105696	-0.105696	-0.105696	-0.105696	-0.105696	-0.105696	-0.105696	-0.105696	-0.105696	-0.105696	-0.105696	-0.105696	-0.105696	-0.105696	-0.105696	-0.105696	-0.105696	-0.105696	-0.105696	-0.105696	-0.105696	-0.105696	-0.105696	-0.105696	-0.105696	-0.105696	-0.105696	-0.105696	-0.105696	-0.105696
'VISl/pl'	-0.189018	-0.189018	-0.189018	-0.189018	-0.189018	-0.189018	-0.189018	-0.189018	-0.189018	-0.189018	-0.189018	-0.189018	-0.189018	-0.189018	-0.189018	-0.189018	-0.189018	-0.189018	-0.189018	-0.189018	-0.159606	-0.189018	-0.159606	-0.189018	-0.189018	-0.189018	-0.189018	-0.189018	-0.189018	-0.189018	-0.189018	-0.159606	-0.159606	-0.159606	-0.159606	-0.189018	-0.189018	-0.189018	-0.189018	-0.189018	-0.189018	-0.189018	-0.189018	-0.189018	-0.159606	-0.159606	-0.159606	-0.189018	-0.189018
SCs'	-0.158296	-0.158296	-0.158296	-0.131269	-0.131269	-0.131269	-0.131269	-0.158296	-0.131269	-0.0772146	-0.104242	-0.131269	-0.131269	-0.0772146	-0.0772146	-0.0772146	-0.131269	-0.131269	-0.158296	-0.158296	-0.158296	-0.158296	-0.158296	-0.158296	-0.158296	-0.158296	-0.158296	-0.158296	-0.158296	-0.158296	-0.158296	-0.158296	-0.158296	-0.158296	-0.158296	-0.158296	-0.158296	-0.158296	-0.158296	-0.158296	-0.158296	-0.158296	-0.158296	-0.158296	-0.158296	-0.158296	-0.158296	-0.158296	-0.158296
'RSP'	-0.251749	-0.251749	-0.251749	-0.251749	-0.251749	-0.251749	-0.251749	-0.251749	-0.251749	-0.251749	-0.251749	-0.251749	-0.251749	-0.251749	-0.251749	-0.251749	-0.251749	-0.251749	-0.251749	-0.251749	-0.251749	-0.251749	-0.251749	-0.251749	-0.251749	-0.251749	-0.251749	-0.251749	-0.251749	-0.251749	-0.251749	-0.251749	-0.251749	-0.251749	-0.251749	-0.251749	-0.251749	-0.251749	-0.251749	-0.251749	-0.251749	-0.251749	-0.251749	-0.251749	-0.251749	-0.251749	-0.251749	-0.251749	-0.251749
Time from lick onset (s)	-1.5	-1.49	-1.48	-1.47	-1.46	-1.45	-1.44	-1.43	-1.42	-1.41	-1.4	-1.39	-1.38	-1.37	-1.36	-1.35	-1.34	-1.33	-1.32	-1.31	-1.3	-1.29	-1.28	-1.27	-1.26	-1.25	-1.24	-1.23	-1.22	-1.21	-1.2	-1.19	-1.18	-1.17	-1.16	-1.15	-1.14	-1.13	-1.12	-1.11	-1.1	-1.09	-1.08	-1.07	-1.06	-1.05	-1.04	-1.03	-1.02
Brain region name												95 CI (upper bound)
'ACA'	0.108224	0.108224	0.108224	0.108224	0.0248908	0.0248908	0.0248908	0.0248908	0.0248908	0.108224	0.108224	0.108224	0.108224	0.108224	0.108224	0.108224	0.0248908	0.0248908	0.108224	0.108224	0.108224	0.108224	0.108224	0.0248908	-0.100109	-0.100109	-0.100109	-0.100109	-0.100109	-0.100109	-0.100109	-0.100109	-0.100109	-0.100109	-0.100109	-0.100109	-0.100109	-0.100109	-0.100109	-0.100109	-0.100109	-0.100109	0.108224	0.108224	0.108224	0.233224	0.274891	0.274891	0.233224
'CP'	0.0881572	0.0389769	0.0881572	0.0881572	0.104551	0.120944	0.104551	0.0881572	0.0553703	0.120944	0.153731	0.137338	0.120944	0.104551	0.104551	0.104551	0.0717638	0.0553703	0.104551	0.0881572	0.0881572	0.104551	0.0553703	0.0881572	0.0553703	0.104551	0.120944	0.170124	0.170124	0.137338	0.137338	0.104551	0.104551	0.0389769	0.0553703	0.0553703	0.00619	0.00619	0.0553703	0.0717638	0.0717638	0.0553703	0.0717638	0.0553703	0.0553703	0.0717638	0.0717638	0.104551	0.104551
'Lob4/5'	-0.0648987	-0.0648987	-0.0648987	-0.0648987	-0.0136167	0.0376654	0.0633064	-0.0136167	-0.0136167	-0.0136167	-0.0648987	-0.0648987	-0.141822	-0.141822	-0.141822	-0.0136167	-0.0136167	0.0633064	0.0633064	0.0633064	0.0120244	-0.0136167	-0.0648987	-0.0648987	-0.0648987	-0.0648987	-0.0648987	-0.0648987	-0.0136167	0.0376654	-0.0136167	-0.0648987	-0.0648987	-0.141822	-0.0136167	-0.0136167	-0.0136167	0.0376654	-0.0136167	-0.0136167	0.0633064	0.0120244	0.0120244	0.0120244	0.0120244	0.0120244	0.0120244	0.0633064	0.0633064
'MOs'	0.0265825	-0.0202925	0.0265825	0.065645	0.104707	0.104707	0.104707	0.0578325	0.0422075	0.0422075	-0.0202925	-0.0202925	-0.0827925	-0.0046675	-0.0046675	-0.0202925	-0.0046675	-0.0515425	-0.0827925	-0.0827925	-0.0515425	-0.0515425	-0.0202925	-0.0202925	-0.0515425	-0.0515425	-0.0515425	-0.0202925	-0.0515425	-0.0515425	-0.0515425	-0.0827925	-0.0827925	-0.0827925	-0.0827925	-0.0827925	-0.0515425	-0.0202925	-0.0827925	-0.0827925	-0.0515425	-0.0515425	0.0265825	-0.0046675	-0.0046675	0.0578325	0.0890825	0.0578325	0.0422075
'SIM'	0.0379924	-0.0226136	-0.0226136	-0.0226136	-0.0226136	-0.0226136	0.0379924	0.0682955	0.128902	0.0682955	0.128902	0.0682955	0.0682955	-0.0226136	0.0379924	0.0985985	0.128902	0.0682955	0.0379924	0.0379924	0.0379924	0.0379924	0.0379924	0.0379924	0.0379924	0.0682955	0.0682955	0.0682955	0.0379924	0.0379924	-0.0226136	-0.0226136	-0.0226136	-0.0226136	0.0379924	0.0682955	0.0379924	0.0682955	0.128902	0.159205	0.128902	0.0682955	0.0379924	0.0379924	0.0682955	0.0682955	0.128902	0.0379924	0.0379924
'VAL'	-0.0557076	-0.0557076	-0.0557076	-0.0557076	-0.0557076	-0.0557076	0.120763	0.120763	0.120763	0.120763	0.120763	0.120763	0.120763	0.120763	0.120763	0.120763	0.120763	0.120763	-0.0557076	0.120763	0.120763	0.120763	0.120763	0.120763	0.120763	-0.0557076	-0.0557076	-0.0557076	-0.0557076	-0.0557076	-0.0557076	-0.0557076	-0.0557076	-0.0557076	-0.0557076	-0.0557076	0.120763	0.120763	0.120763	0.120763	0.120763	-0.0557076	-0.0557076	-0.0557076	-0.0557076	-0.0557076	-0.0557076	-0.0557076	0.120763
'GPe'	0.0332739	-0.133393	0.0332739	0.0332739	0.0332739	0.144385	0.144385	0.144385	0.144385	0.0332739	0.144385	0.144385	0.144385	0.199941	0.199941	0.199941	0.144385	-0.133393	-0.133393	-0.133393	0.0332739	0.0332739	0.0332739	0.0332739	0.0332739	-0.133393	-0.133393	-0.133393	-0.133393	-0.133393	0.0332739	0.144385	0.0332739	0.0332739	0.0332739	0.0332739	0.0332739	0.0332739	0.0332739	0.0332739	0.0332739	-0.133393	0.0332739	0.0332739	0.0332739	0.0332739	0.0332739	0.0332739	0.0332739
'SNr/GPi'	-0.154048	-0.154048	-0.154048	-0.154048	-0.154048	-0.154048	-0.154048	-0.154048	-0.154048	-0.154048	-0.154048	-0.154048	-0.154048	-0.154048	-0.154048	-0.154048	-0.154048	-0.154048	-0.154048	-0.154048	0.0126189	0.12373	0.179286	0.290397	0.290397	0.179286	0.0126189	0.0126189	0.0126189	0.0126189	0.0126189	0.0126189	-0.154048	-0.154048	-0.154048	0.0126189	0.0126189	0.0126189	0.0126189	0.0126189	0.12373	0.0126189	0.0126189	0.0126189	0.0126189	0.0126189	0.0126189	-0.154048	-0.154048
'CA3'	-0.0681743	-0.0681743	-0.0681743	-0.0681743	0.146111	0.146111	0.288969	0.360397	0.360397	0.360397	0.288969	0.288969	0.288969	0.288969	0.360397	0.360397	0.146111	0.146111	0.146111	0.146111	0.146111	0.146111	-0.0681743	-0.0681743	-0.0681743	-0.0681743	0.146111	0.288969	0.288969	0.360397	0.288969	0.288969	0.288969	0.288969	0.288969	0.288969	0.288969	0.288969	0.288969	0.288969	0.288969	0.146111	0.146111	0.146111	0.146111	0.146111	0.146111	0.146111	0.146111
'NPC'	0.114	-0.158727	0.114	0.114	0.114	0.295818	0.295818	0.295818	0.295818	0.295818	0.295818	0.295818	0.386727	0.295818	0.477636	0.477636	0.386727	0.386727	0.295818	0.295818	0.114	0.295818	0.295818	0.114	0.114	0.114	0.114	0.114	-0.158727	0.114	0.114	0.114	0.114	-0.158727	0.114	0.114	0.114	0.114	0.114	0.114	0.114	0.295818	0.114	0.114	0.386727	0.295818	0.295818	0.295818	0.295818
'MOp'	-0.0828433	-0.0828433	-0.0828433	-0.0828433	-0.0828433	-0.0828433	-0.0828433	-0.0828433	-0.0828433	-0.0828433	-0.0828433	-0.0828433	-0.0828433	0.167157	-0.0828433	-0.0828433	-0.0828433	-0.0828433	-0.0828433	-0.0828433	-0.0828433	-0.0828433	-0.0828433	-0.0828433	0.167157	0.167157	-0.0828433	-0.0828433	-0.0828433	-0.0828433	-0.0828433	-0.0828433	-0.0828433	-0.0828433	-0.0828433	0.167157	0.167157	0.333823	0.333823	-0.0828433	-0.0828433	-0.0828433	-0.0828433	-0.0828433	-0.0828433	0.167157	0.167157	0.167157	0.167157
'PF'	-0.02513	0.189156	0.189156	0.189156	0.189156	0.189156	0.189156	-0.02513	-0.02513	-0.02513	-0.02513	-0.02513	-0.02513	-0.02513	-0.02513	-0.02513	-0.02513	-0.02513	-0.02513	-0.02513	-0.02513	-0.02513	-0.02513	-0.02513	-0.02513	-0.02513	-0.02513	-0.02513	-0.02513	-0.02513	-0.02513	-0.02513	-0.02513	-0.02513	-0.02513	-0.02513	-0.02513	-0.02513	-0.02513	-0.02513	0.189156	0.189156	0.189156	-0.02513	-0.02513	-0.02513	-0.02513	-0.02513	-0.02513
'LP'	0.0709946	0.0987724	0.0987724	0.0987724	0.0432168	0.015439	0.0293279	0.0848835	0.0848835	0.0709946	0.0432168	0.0293279	0.015439	0.015439	0.0293279	0.0432168	0.0571057	0.0293279	0.015439	-0.0123388	-0.0123388	0.0293279	0.015439	0.015439	0.0293279	0.015439	0.015439	0.00155014	0.00155014	0.0293279	0.0293279	0.015439	0.0293279	-0.0123388	-0.0262276	-0.0540054	-0.0817832	-0.0817832	-0.0540054	-0.0817832	-0.0262276	-0.0262276	-0.0123388	0.00155014	0.00155014	0.0293279	0.0709946	0.0709946	0.0432168
'MRN'	-0.0919686	-0.104017	-0.0919686	-0.0678722	-0.0678722	-0.0076312	-0.0076312	-0.0437758	-0.0437758	-0.0437758	-0.0076312	-0.0317276	-0.055824	-0.104017	-0.0799204	-0.0799204	-0.055824	-0.0317276	-0.0076312	-0.0437758	-0.0437758	-0.055824	-0.0317276	-0.0437758	-0.0317276	-0.0437758	-0.055824	-0.0678722	-0.0437758	0.00441699	0.00441699	-0.0317276	-0.0437758	-0.0196794	-0.0196794	-0.0076312	-0.0437758	-0.055824	-0.0437758	-0.0437758	-0.104017	-0.0799204	-0.055824	-0.0317276	-0.0678722	-0.0678722	-0.0919686	-0.0678722	-0.055824
'VB'	-0.103177	-0.103177	-0.103177	-0.103177	-0.103177	-0.103177	-0.103177	-0.103177	-0.103177	-0.103177	-0.103177	-0.00317733	-0.00317733	-0.00317733	-0.00317733	-0.103177	-0.103177	-0.103177	-0.103177	-0.00317733	-0.00317733	-0.00317733	-0.103177	-0.103177	-0.103177	-0.00317733	0.163489	0.196823	0.196823	0.0968227	0.0968227	0.0634893	0.0968227	0.0968227	0.0634893	0.0634893	0.0634893	-0.00317733	-0.00317733	-0.103177	-0.103177	-0.103177	-0.103177	-0.00317733	-0.00317733	-0.00317733	-0.103177	-0.103177	-0.103177
'APN'	0.130043	0.0987925	0.0987925	0.0987925	0.130043	0.0675425	0.0362925	-0.0262075	-0.0887075	-0.0574575	-0.0574575	-0.0262075	0.0050425	-0.0887075	-0.0887075	-0.0887075	-0.151207	-0.151207	-0.151207	-0.151207	-0.119957	-0.0574575	-0.0262075	0.0987925	0.0675425	0.0675425	0.0362925	-0.0262075	-0.0574575	-0.0574575	0.0362925	0.0675425	0.0362925	-0.0574575	-0.0574575	-0.0574575	-0.0574575	-0.0887075	-0.0887075	-0.0887075	-0.0887075	-0.0887075	-0.151207	-0.0887075	-0.0887075	-0.0887075	-0.0887075	-0.0887075	-0.0887075
'mPFC'	0.144741	0.144741	0.144741	0.144741	-0.0131537	-0.0131537	-0.0131537	-0.0131537	-0.0131537	-0.0131537	-0.0131537	-0.0131537	-0.0131537	-0.0131537	-0.0131537	-0.0131537	-0.0131537	0.144741	0.144741	0.144741	0.144741	0.144741	0.144741	0.144741	0.144741	-0.0131537	-0.0131537	-0.0131537	-0.0131537	-0.0131537	-0.0131537	-0.0131537	-0.0131537	-0.0131537	-0.0131537	-0.0131537	-0.0131537	-0.0131537	-0.0131537	0.144741	0.144741	-0.0131537	-0.0131537	-0.0131537	-0.0131537	0.144741	0.144741	0.144741	0.144741
'ORB'	0.0223938	0.0223938	0.0223938	-0.0810545	-0.0810545	-0.0810545	-0.0810545	0.0223938	0.0223938	0.0223938	0.0223938	0.0223938	-0.0810545	-0.0810545	-0.0810545	-0.0810545	-0.0810545	0.0223938	0.0223938	-0.0810545	0.0223938	0.0223938	0.0223938	0.0223938	0.0223938	-0.0810545	-0.0810545	0.0223938	0.0223938	0.0913593	0.0913593	0.125842	0.125842	0.125842	0.125842	0.194808	0.125842	0.125842	0.0913593	0.0223938	0.0223938	0.0223938	-0.0810545	-0.0810545	-0.0810545	-0.0810545	0.0223938	0.0223938	0.0223938
SCm'	-0.173194	-0.204444	-0.173194	-0.0325689	-0.00131891	-0.00131891	-0.0169439	-0.0325689	-0.0325689	-0.0638189	-0.00131891	-0.00131891	0.0143061	-0.0169439	-0.0481939	-0.0481939	-0.0638189	-0.0638189	-0.126319	-0.0794439	-0.110694	-0.0638189	-0.0638189	-0.0638189	-0.0794439	-0.110694	-0.0950689	-0.0638189	-0.0794439	-0.0638189	-0.0169439	-0.0638189	-0.0950689	-0.0950689	-0.0481939	-0.0169439	-0.0325689	-0.0325689	-0.0481939	-0.0169439	-0.00131891	-0.00131891	-0.00131891	-0.00131891	-0.0481939	-0.0794439	-0.0794439	-0.0638189	-0.0325689
'RT'	0.128081	0.128081	0.128081	-0.121919	-0.121919	0.128081	0.128081	0.128081	0.128081	-0.121919	-0.121919	-0.121919	-0.121919	-0.121919	-0.121919	0.128081	0.128081	0.128081	0.128081	0.128081	0.128081	0.294747	0.294747	-0.121919	-0.121919	-0.121919	-0.121919	-0.121919	-0.121919	0.128081	0.128081	0.128081	0.128081	0.128081	0.128081	0.128081	0.128081	0.128081	0.128081	0.128081	0.128081	0.128081	0.128081	0.128081	0.128081	-0.121919	0.128081	0.128081	-0.121919
'SUB'	0.250986	0.250986	0.0745159	0.0745159	0.0745159	-0.101955	-0.101955	-0.101955	-0.101955	-0.101955	-0.101955	0.0745159	0.0745159	0.0745159	0.250986	0.250986	0.250986	0.250986	0.192163	-0.101955	-0.101955	0.192163	0.0745159	0.0745159	-0.101955	0.0745159	0.0745159	0.0745159	0.192163	0.192163	0.192163	0.192163	0.192163	0.250986	0.250986	0.250986	0.192163	0.250986	0.368634	0.368634	0.368634	0.0745159	0.192163	0.30981	0.30981	0.427457	0.368634	0.368634	0.250986
'PPC'	-0.123849	-0.123849	-0.123849	-0.123849	-0.123849	0.0340458	0.139309	0.191941	0.191941	0.191941	0.191941	0.139309	0.139309	0.139309	0.0340458	0.0340458	0.0340458	0.0340458	0.0340458	-0.123849	-0.123849	-0.123849	-0.123849	0.0340458	0.139309	0.139309	0.139309	0.139309	0.139309	0.139309	0.0340458	0.0340458	-0.123849	-0.123849	0.0340458	0.0340458	0.0340458	0.0340458	0.0340458	0.0340458	-0.123849	-0.123849	-0.123849	-0.123849	-0.123849	-0.123849	-0.123849	-0.123849	-0.123849
'DG'	0.0338092	0.0615869	0.0338092	0.0338092	0.0615869	0.0615869	0.0615869	0.0615869	0.0893647	0.0615869	0.0615869	0.0338092	-0.0217464	-0.0217464	-0.0773019	-0.160635	-0.160635	-0.160635	-0.0773019	-0.0773019	-0.0217464	-0.0217464	-0.0217464	-0.0773019	-0.0773019	-0.0217464	-0.0217464	-0.0773019	-0.0773019	-0.0773019	-0.0773019	-0.0773019	-0.0773019	-0.0773019	-0.0773019	-0.0773019	-0.0773019	-0.0217464	-0.0217464	-0.0217464	-0.0773019	-0.0217464	-0.0773019	-0.0217464	-0.0217464	0.00603139	-0.0773019	-0.0773019	-0.0773019
'DCN'	-0.313071	-0.313071	-0.313071	-0.313071	-0.313071	-0.313071	-0.013071	0.186929	0.186929	-0.013071	-0.013071	-0.013071	-0.313071	-0.313071	-0.313071	-0.313071	-0.313071	-0.313071	-0.313071	-0.313071	-0.013071	-0.013071	-0.013071	-0.013071	-0.313071	-0.313071	-0.313071	-0.313071	-0.313071	-0.313071	-0.013071	-0.013071	-0.013071	-0.013071	-0.013071	-0.013071	-0.013071	-0.013071	0.186929	0.186929	0.186929	0.186929	0.186929	-0.013071	-0.013071	-0.313071	-0.313071	-0.313071	-0.313071
'CA1'	0.013565	-0.236435	-0.236435	-0.236435	0.013565	0.013565	0.013565	0.013565	0.013565	0.013565	-0.236435	-0.236435	0.013565	0.013565	0.013565	0.013565	0.013565	0.013565	0.013565	-0.236435	-0.236435	-0.236435	-0.236435	-0.236435	0.013565	0.013565	0.013565	0.180232	0.180232	0.180232	0.013565	0.013565	0.013565	0.013565	0.180232	0.180232	0.013565	0.013565	0.013565	0.013565	0.013565	0.013565	0.013565	0.013565	0.013565	0.013565	0.013565	0.013565	0.013565
'PO'	-0.180003	0.114115	0.172938	0.114115	-0.00353235	-0.180003	-0.180003	-0.180003	-0.180003	-0.180003	-0.00353235	-0.00353235	-0.00353235	-0.00353235	0.114115	0.172938	0.172938	0.172938	0.114115	-0.00353235	-0.00353235	-0.00353235	0.114115	0.172938	0.172938	0.172938	0.172938	0.172938	0.172938	-0.180003	-0.180003	-0.180003	-0.180003	-0.180003	-0.180003	-0.180003	-0.180003	-0.180003	-0.180003	-0.180003	-0.180003	-0.00353235	-0.00353235	0.114115	0.114115	0.290585	0.114115	0.114115	0.114115
'LGd'	0.012966	-0.187034	-0.187034	-0.187034	-0.187034	-0.187034	-0.187034	-0.187034	-0.187034	-0.187034	0.012966	0.012966	0.012966	0.146299	0.146299	0.212966	0.212966	0.146299	-0.187034	-0.187034	-0.187034	-0.187034	-0.187034	-0.187034	-0.187034	-0.187034	-0.187034	-0.187034	-0.187034	-0.187034	-0.187034	-0.187034	-0.187034	-0.187034	-0.187034	-0.187034	-0.187034	-0.187034	0.012966	0.146299	0.146299	0.146299	0.012966	0.012966	0.012966	0.012966	0.146299	0.146299	0.146299
'VISp'	-0.0306958	-0.105696	-0.0306958	0.0693042	0.0693042	0.0193042	-0.105696	-0.0306958	-0.0306958	-0.0306958	-0.0306958	-0.0306958	-0.105696	-0.105696	-0.105696	-0.0306958	-0.0306958	-0.0306958	-0.0306958	-0.0306958	0.0193042	0.0693042	-0.0306958	-0.0306958	0.0193042	0.0193042	0.0193042	0.0193042	0.0443042	0.0193042	0.0193042	0.0193042	0.0193042	0.0193042	0.0193042	0.0193042	0.0443042	0.0443042	0.0193042	0.0193042	0.0193042	0.0193042	0.0193042	0.0193042	-0.0306958	-0.0306958	0.0193042	0.0193042	-0.0306958
'VISl/pl'	-0.0419588	-0.100782	-0.100782	-0.100782	-0.100782	-0.0419588	-0.0419588	-0.0419588	-0.0419588	-0.0419588	-0.100782	-0.189018	-0.189018	-0.189018	-0.189018	-0.100782	-0.100782	-0.100782	0.0168647	0.0168647	0.0462765	0.0168647	0.0462765	0.0168647	0.0168647	-0.0419588	-0.0125471	-0.0419588	0.0168647	-0.0419588	0.0168647	0.0462765	0.0462765	0.0462765	0.0462765	0.0168647	0.0168647	0.0168647	-0.0419588	-0.0419588	-0.0419588	0.0168647	0.0168647	0.0168647	0.0462765	0.0462765	0.0462765	-0.0419588	0.0168647
SCs'	0.00386649	0.00386649	0.00386649	0.0579205	0.0849476	0.0579205	0.0579205	0.0308935	0.111975	0.166029	0.139002	0.0579205	0.0849476	0.166029	0.166029	0.166029	0.0849476	0.0579205	-0.0231605	-0.0231605	-0.0231605	-0.0772146	-0.0772146	-0.0231605	-0.0231605	-0.0231605	0.0308935	0.0308935	0.0308935	0.0308935	0.0308935	-0.0231605	-0.0231605	-0.0231605	-0.0231605	-0.0231605	-0.0231605	-0.0231605	0.0308935	0.0308935	0.0308935	-0.0231605	0.0308935	0.0308935	-0.0231605	-0.0231605	0.0308935	-0.0231605	-0.0231605
'RSP'	0.048251	0.048251	0.048251	0.048251	0.048251	0.048251	0.048251	0.048251	0.248251	0.248251	0.048251	0.048251	0.048251	0.048251	0.048251	0.048251	0.048251	0.048251	0.048251	0.048251	0.048251	0.048251	0.048251	0.048251	0.048251	0.248251	0.248251	0.248251	0.248251	0.248251	0.048251	0.048251	0.048251	0.048251	0.248251	0.248251	0.048251	0.048251	0.048251	0.048251	0.048251	0.048251	0.048251	0.048251	0.048251	0.048251	0.048251	0.048251	0.248251
Time from lick onset (s)	-1.5	-1.49	-1.48	-1.47	-1.46	-1.45	-1.44	-1.43	-1.42	-1.41	-1.4	-1.39	-1.38	-1.37	-1.36	-1.35	-1.34	-1.33	-1.32	-1.31	-1.3	-1.29	-1.28	-1.27	-1.26	-1.25	-1.24	-1.23	-1.22	-1.21	-1.2	-1.19	-1.18	-1.17	-1.16	-1.15	-1.14	-1.13	-1.12	-1.11	-1.1	-1.09	-1.08	-1.07	-1.06	-1.05	-1.04	-1.03	-1.02
[truncated: 202 more columns]

## Sheet: Figure 5g
Brain region name								Mean fraction of TF non-responsive units active above baseline level (thresholded by lower 95% CI > 0)
'ACA'	0	0	0	0	0	0	0	0	0	0	0	0	0	0	0	0	0	0	0	0	0	0	0	0	0	0	0	0	0	0	0	0	0	0	0	0	0	0	0	0	0	0	0	0	0	0	0	0	0
'CP'	0	0	0	0	0	0	0	0	0	0	0	0	0	0	0	0	0	0	0	0	0	0	0	0	0	0	0	0	0	0	0	0	0	0	0	0	0	0	0	0	0	0	0	0	0	0	0	0	0
'Lob4/5'	0	0	0	0	0	0	0	0	0	0	0	0	0	0	0	0	0	0	0	0	0	0	0	0	0	0	0	0	0	0	0	0	0	0	0	0	0	0	0	0	0	0	0	0	0	0	0	0	0
'MOs'	0	0	0	0	0	0	0	0	0	0	0	0	0	0	0	0	0	0	0	0	0	0	0	0	0	0	0	0	0	0	0	0	0	0	0	0	0	0	0	0	0	0	0	0	0	0	0	0	0
'SIM'	0	0	0	0	0	0	0	0	0	0	0	0	0	0	0	0	0	0	0	0	0	0	0	0	0	0	0	0	0	0	0	0	0	0	0	0	0	0	0	0	0	0	0	0	0	0	0	0	0
'VAL'	0	0	0	0	0	0	0	0	0	0	0	0	0	0	0	0	0	0	0	0	0	0	0	0	0	0	0	0	0	0	0	0	0	0	0	0	0	0	0	0	0	0	0	0	0	0	0	0	0
'GPe'	0	0	0	0	0	0	0	0	0	0	0	0	0	0	0	0	0	0	0	0	0	0	0	0	0	0	0	0	0	0	0	0	0	0	0	0	0	0	0	0	0	0	0	0	0	0	0	0	0
'SNr/GPi'	0	0	0	0	0	0	0	0	0	0	0	0	0	0	0	0	0	0	0	0	0	0	0	0	0	0	0	0	0	0	0	0	0	0	0	0	0	0	0	0	0	0	0	0	0	0	0	0	0
'CA3'	0	0	0	0	0	0	0	0	0	0	0	0	0	0	0	0	0	0	0	0	0	0	0	0	0	0	0	0	0	0	0	0	0	0	0	0	0	0	0	0	0	0	0	0	0	0	0	0	0
'NPC'	0	0	0	0	0	0	0	0	0	0	0	0	0	0	0	0	0	0	0	0	0	0	0	0	0	0	0	0	0	0	0	0	0	0	0	0	0	0	0	0	0	0	0	0	0	0	0	0	0
'MOp'	0	0	0	0	0	0	0	0	0	0	0	0	0	0	0	0	0	0	0	0	0	0	0	0	0	0	0	0	0	0	0	0	0	0	0	0	0	0	0	0	0	0	0	0	0	0	0	0	0
'PF'	0	0	0	0	0	0	0	0	0	0	0.0837628	0	0	0	0	0	0	0	0	0	0	0	0	0	0	0	0	0	0	0	0	0	0	0	0	0	0	0	0	0	0	0	0	0	0	0	0	0	0
'LP'	0	0	0	0	0	0	0	0	0	0	0	0	0	0	0	0	0	0	0	0	0	0	0	0	0	0	0	0	0	0	0	0	0	0	0	0	0	0	0	0	0	0	0	0	0	0	0	0	0
'MRN'	0	0	0	0	0	0	0	0	0	0	0	0	0	0	0	0	0	0	0	0	0	0	0	0	0	0	0	0	0	0	0	0	0	0	0	0	0	0	0	0	0	0	0	0	0	0	0	0	0
'VB'	0	0	0	0	0	0	0	0	0	0	0	0	0	0	0	0	0	0	0	0	0	0	0	0	0	0	0	0	0	0	0	0	0	0	0	0	0	0	0	0	0	0	0	0	0	0	0	0	0
'APN'	0	0	0	0	0	0	0	0	0	0	0	0	0	0	0	0	0	0	0	0	0	0	0	0	0	0	0	0	0	0	0	0	0	0	0	0	0	0	0	0	0	0	0	0	0	0	0	0	0
'mPFC'	0	0	0	0	0	0	0	0	0	0	0	0	0	0	0	0	0	0	0	0	0	0	0	0	0	0	0	0	0	0	0	0	0	0	0	0	0	0	0	0	0	0	0	0	0	0	0	0	0
'ORB'	0	0	0	0	0	0	0	0	0	0	0	0	0	0	0	0	0	0	0	0	0	0	0	0	0	0	0	0	0	0	0	0	0	0	0	0	0	0	0	0	0	0	0	0	0	0	0	0	0
SCm'	0	0	0	0	0	0	0	0	0	0	0	0	0	0	0	0	0	0	0	0	0	0	0	0	0	0	0	0	0	0	0	0	0	0	0	0	0	0	0	0	0	0	0	0	0	0	0	0	0
'RT'	0	0	0	0	0	0	0	0	0	0	0	0	0	0	0	0	0	0	0	0	0	0	0	0	0	0	0	0	0	0	0	0	0	0	0	0	0	0	0	0	0	0	0	0	0	0	0	0	0
'SUB'	0	0	0	0	0	0	0	0	0	0	0	0	0	0	0	0	0	0	0	0	0	0	0	0	0	0	0	0	0	0	0	0	0	0	0	0	0	0	0	0	0	0	0	0	0	0	0	0	0
'PPC'	0	0	0	0	0	0	0	0	0	0	0	0	0	0	0	0	0	0	0	0	0	0	0	0	0	0	0	0	0	0	0	0	0	0	0	0	0	0	0	0	0	0	0	0	0	0	0	0	0
'DG'	0	0	0	0	0	0	0	0	0	0	0	0	0	0	0	0	0	0	0	0	0	0	0	0	0	0	0	0	0	0	0	0	0	0	0	0	0	0	0	0	0	0	0	0	0	0	0	0	0
'DCN'	0	0	0	0	0	0	0	0	0	0	0	0	0	0	0	0	0	0	0	0	0	0	0	0	0	0	0	0	0	0	0	0	0	0	0	0	0	0	0	0	0	0	0	0	0	0	0	0	0
'CA1'	0	0	0	0	0	0	0	0	0	0	0	0	0	0	0	0	0	0	0	0	0	0	0	0	0	0	0	0	0	0	0	0	0	0	0	0	0	0	0	0	0	0	0	0	0	0	0	0	0
'PO'	0	0	0	0	0	0	0	0	0	0	0	0	0	0	0	0	0	0	0	0	0	0	0	0	0	0	0	0	0	0	0	0	0	0	0	0	0	0	0	0	0	0	0	0	0	0	0	0	0
'LGd'	0	0	0	0	0	0	0	0	0	0	0	0	0	0	0	0	0	0	0	0	0	0	0	0	0	0	0	0	0	0	0	0	0	0	0	0	0	0	0	0	0	0	0	0	0	0	0	0	0
'VISp'	0	0	0	0	0	0	0	0	0	0	0	0	0	0	0	0	0	0	0	0	0	0	0	0	0	0	0	0	0	0	0	0	0	0	0	0	0	0	0	0	0	0	0	0	0	0	0	0	0
'VISl/pl'	0	0	0	0	0	0	0	0	0	0	0	0	0	0	0	0	0	0	0	0	0	0	0	0	0	0	0	0	0	0	0	0	0	0	0	0	0	0	0	0	0	0	0	0	0	0	0	0	0
SCs'	0	0	0	0	0	0	0	0	0	0	0	0	0	0	0	0	0	0	0	0	0	0	0	0	0	0	0	0	0	0	0	0	0	0	0	0	0	0	0	0	0	0	0	0	0	0	0	0	0
'RSP'	0	0	0	0	0	0	0	0	0	0	0	0	0	0	0	0	0	0	0	0	0	0	0	0	0	0	0	0	0	0	0	0	0	0	0	0	0	0	0	0	0	0	0	0	0	0	0	0	0
Time from lick onset (s)	-1.5	-1.49	-1.48	-1.47	-1.46	-1.45	-1.44	-1.43	-1.42	-1.41	-1.4	-1.39	-1.38	-1.37	-1.36	-1.35	-1.34	-1.33	-1.32	-1.31	-1.3	-1.29	-1.28	-1.27	-1.26	-1.25	-1.24	-1.23	-1.22	-1.21	-1.2	-1.19	-1.18	-1.17	-1.16	-1.15	-1.14	-1.13	-1.12	-1.11	-1.1	-1.09	-1.08	-1.07	-1.06	-1.05	-1.04	-1.03	-1.02
Brain region name										Mean fraction of TF non-responsive units active above baseline level
'ACA'	-0.100574	-0.0912299	-0.0944856	-0.097661	-0.0880675	-0.0687782	-0.0785167	-0.0880112	-0.0752176	-0.0847717	-0.084672	-0.075094	-0.0783633	-0.0848163	-0.0977574	-0.100904	-0.0816138	-0.0881108	-0.0943529	-0.0942364	-0.0943626	-0.0941911	-0.100743	-0.100671	-0.107095	-0.103858	-0.0973316	-0.0973257	-0.0972675	-0.0939231	-0.0909044	-0.0811782	-0.0780895	-0.0844921	-0.0940416	-0.097085	-0.0907697	-0.0973646	-0.0813341	-0.0781018	-0.0845231	-0.0811801	-0.0811167	-0.0778908	-0.0875458	-0.100595	-0.0939322	-0.0907348	-0.0841471
'CP'	-0.0520582	-0.0530244	-0.0551036	-0.0600632	-0.0580628	-0.056024	-0.0540974	-0.0529997	-0.0450299	-0.0439619	-0.0409093	-0.0439557	-0.0410285	-0.0379991	-0.035927	-0.0429629	-0.0419065	-0.0408675	-0.0367714	-0.0368733	-0.0338797	-0.0317997	-0.035775	-0.0388196	-0.035851	-0.0368365	-0.0377422	-0.0357887	-0.0398178	-0.0408669	-0.0319022	-0.0349949	-0.0450297	-0.045053	-0.0439987	-0.0460359	-0.0520701	-0.0449987	-0.0409089	-0.0329627	-0.0369316	-0.0408932	-0.0448669	-0.046859	-0.0489491	-0.0449987	-0.0409239	-0.0439292	-0.0469782
'Lob4/5'	-0.101479	-0.0979555	-0.0961096	-0.0996704	-0.0906665	-0.0941437	-0.0923652	-0.090599	-0.0781336	-0.0762026	-0.0815114	-0.0850827	-0.0887042	-0.0850428	-0.095934	-0.09778	-0.0961351	-0.0890378	-0.0855143	-0.0836661	-0.0853836	-0.085287	-0.0816489	-0.0797735	-0.0851545	-0.0707986	-0.0726737	-0.0817261	-0.0889968	-0.0780744	-0.0743441	-0.077962	-0.0688633	-0.0759735	-0.0796363	-0.0797548	-0.0905326	-0.0941408	-0.0888069	-0.0744374	-0.0797189	-0.0833767	-0.0887254	-0.083501	-0.0835247	-0.0960633	-0.0978489	-0.0942665	-0.0942378
'MOs'	-0.0554039	-0.0593953	-0.061801	-0.0625863	-0.0650012	-0.064245	-0.0634799	-0.0658478	-0.0641689	-0.06334	-0.0649409	-0.0665511	-0.0665991	-0.0626368	-0.0619046	-0.059502	-0.0570673	-0.0586436	-0.0554697	-0.0570373	-0.0569978	-0.0546343	-0.0618216	-0.0578482	-0.0594123	-0.0601877	-0.0610055	-0.0649916	-0.0617301	-0.0617394	-0.0577031	-0.0544842	-0.0521486	-0.0514014	-0.0498193	-0.047441	-0.0466046	-0.0417742	-0.0417948	-0.0433346	-0.0393304	-0.0409389	-0.0449566	-0.0473646	-0.0457768	-0.0489404	-0.0472564	-0.0480848	-0.0497314
'SIM'	-0.06371	-0.05765	-0.0556544	-0.0557252	-0.0597944	-0.0557108	-0.0576924	-0.0536164	-0.0496388	-0.0536776	-0.055586	-0.0514572	-0.055536	-0.0555052	-0.0616772	-0.0615412	-0.063596	-0.0595524	-0.0576828	-0.059728	-0.0597004	-0.053714	-0.0536876	-0.0475668	-0.0556844	-0.0516428	-0.0497448	-0.043642	-0.0416112	-0.0496852	-0.0437808	-0.0477564	-0.0558532	-0.0558224	-0.0537604	-0.0538136	-0.0576744	-0.0537104	-0.0477444	-0.0436532	-0.0315744	-0.0337344	-0.0316444	-0.029412	-0.035536	-0.031526	-0.0275376	-0.0354012	-0.0394596
'VAL'	-0.0359405	-0.0453912	-0.0406879	-0.036103	-0.0361762	-0.0408288	-0.045441	-0.0499903	-0.0499903	-0.045271	-0.0406804	-0.0453903	-0.0454222	-0.0501415	-0.0501415	-0.0501415	-0.0548607	-0.0451659	-0.0500382	-0.0500382	-0.045287	-0.0451067	-0.0451067	-0.0499292	-0.0453077	-0.0406213	-0.0406213	-0.0359189	-0.0451818	-0.0499584	-0.0546607	-0.0498391	-0.0451546	-0.0452814	-0.0452814	-0.0451292	-0.0499518	-0.0546692	-0.0500138	-0.0500138	-0.0406391	-0.0218607	-0.0171433	-0.0124091	-0.0123133	-0.0170814	-0.0218579	-0.0218851	-0.0221208
'GPe'	-0.0280358	-0.0492358	-0.0492358	-0.0492358	-0.0492358	-0.0492358	-0.0492358	-0.0492358	-0.0492358	-0.008065	0.0339142	0.0339142	0.0552475	0.0559975	0.035085	0.0137517	0.0137517	-0.0284817	-0.0284817	-0.0492358	-0.027915	-0.027915	-0.027915	-0.027915	-0.0492358	-0.0492358	-0.028565	-0.00744833	-0.028565	-0.028565	-0.0492358	-0.027915	-0.027915	-0.027915	-0.027915	-0.0492358	-0.0492358	-0.0492358	-0.0077275	0.0127433	0.0127433	0.0127433	0.0127433	0.0127433	0.0127433	-0.0077275	-0.0077275	-0.0077275	-0.00706083
'SNr/GPi'	-0.123045	-0.123045	-0.112318	-0.101373	-0.090432	-0.07961	-0.101524	-0.101524	-0.0903265	-0.0901045	-0.0905726	-0.0796034	-0.101494	-0.0796012	-0.0577507	-0.0470276	-0.0690891	-0.0802957	-0.101876	-0.112729	-0.112472	-0.090232	-0.101054	-0.101054	-0.0900847	-0.0902298	-0.0902298	-0.112054	-0.101309	-0.101309	-0.101309	-0.101309	-0.0905836	-0.0793485	-0.0573485	-0.0571001	-0.0791089	-0.0573001	-0.0347023	-0.0456144	-0.0344737	-0.0460188	-0.0900715	-0.101406	-0.101406	-0.0905375	-0.0795133	-0.0797924	-0.0907638
'CA3'	-0.107477	-0.0952949	-0.0831785	-0.0831785	-0.0892998	-0.0895337	-0.0776258	-0.0775688	-0.0775688	-0.0835325	-0.0595725	-0.047444	-0.0653446	-0.0591725	-0.0651785	-0.0530113	-0.0649919	-0.0710901	-0.089301	-0.0893022	-0.0892925	-0.0832634	-0.0832634	-0.0832634	-0.0894246	-0.0834501	-0.0711713	-0.0771604	-0.0832355	-0.0713143	-0.0654937	-0.0594779	-0.0474088	-0.0347531	-0.0406852	-0.0161919	-0.0344573	-0.0405034	-0.0524525	-0.0525628	-0.0706488	-0.0647361	-0.0770513	-0.0648888	-0.0709058	-0.0830719	-0.071084	-0.0649616	-0.058827
'NPC'	-0.184118	-0.134468	-0.109968	-0.0843432	-0.109373	-0.109373	-0.0851882	-0.0851882	-0.0596583	-0.00914825	0.0157467	-0.00901825	0.0400467	0.0651417	0.0154267	-0.0344583	-0.0591983	-0.0843982	-0.0843982	-0.0843982	-0.109053	-0.0844232	-0.0844232	-0.0833782	-0.134023	-0.134023	-0.158763	-0.158763	-0.184703	-0.209333	-0.209333	-0.209333	-0.184568	-0.184568	-0.209333	-0.160528	-0.135528	-0.135528	-0.110108	-0.0854782	-0.0605083	-0.110098	-0.110098	-0.110568	-0.0843382	-0.109233	-0.109233	-0.0844682	-0.110018
'MOp'	-0.0703486	-0.0631052	-0.0587486	-0.0616562	-0.0617335	-0.0631571	-0.0689087	-0.0732792	-0.0630084	-0.0703358	-0.06736	-0.0673148	-0.0629565	-0.0644104	-0.0644708	-0.0601614	-0.0601775	-0.0659769	-0.0689956	-0.0662577	-0.060274	-0.0617066	-0.0646066	-0.0659679	-0.0659679	-0.065962	-0.0688979	-0.0557028	-0.0571658	-0.0556407	-0.0498399	-0.04843	-0.0469891	-0.0499125	-0.0500192	-0.057318	-0.0601326	-0.0587542	-0.0587454	-0.0571958	-0.051383	-0.047104	-0.0470749	-0.0485737	-0.0470702	-0.0441819	-0.0441848	-0.0368641	-0.0352789
'PF'	-0.0113184	0.00435969	0.0200347	0.0200347	0.00477844	0.0207066	0.0525066	0.00503469	0.00503469	0.0526941	0.0837628	0.0680066	0.0364284	0.0364316	-0.0267122	-0.0422653	-0.0272809	-0.0117309	0.00353781	-0.0120122	-0.0269184	-0.0115591	-0.0268278	-0.0421872	-0.0421872	-0.0267028	-0.0578528	-0.0422497	-0.0263841	0.00476281	0.00476281	0.00476281	0.00482531	0.0203753	0.00439406	0.00439406	0.0359878	0.00479406	-0.0266278	0.0197722	0.0197722	-0.0110778	-0.0110778	0.0203816	0.00440031	0.00418469	0.00418781	0.00418781	0.00418781
'LP'	-0.071642	-0.0715406	-0.071684	-0.071593	-0.0747201	-0.0747126	-0.0600239	-0.0543954	-0.0630688	-0.0484158	-0.0484187	-0.0483528	-0.0629242	-0.0687458	-0.071558	-0.0863201	-0.0688175	-0.0746012	-0.086235	-0.0774735	-0.0658257	-0.0629773	-0.0629062	-0.0686496	-0.0745907	-0.0686986	-0.0569965	-0.0569551	-0.0598251	-0.0686945	-0.0804519	-0.0891924	-0.0890717	-0.08907	-0.0773907	-0.0832251	-0.0716741	-0.0600764	-0.0542094	-0.054172	-0.0511225	-0.0484502	-0.051505	-0.0484799	-0.0543394	-0.0688974	-0.080558	-0.0747411	-0.0717598
'MRN'	-0.105583	-0.100865	-0.110301	-0.110352	-0.119848	-0.105627	-0.103402	-0.0939434	-0.0891576	-0.0891429	-0.0890412	-0.0889961	-0.0890693	-0.0867405	-0.0915225	-0.0891239	-0.0891272	-0.0702004	-0.0749823	-0.0749229	-0.0844949	-0.0987486	-0.0892887	-0.0988203	-0.0821866	-0.0843676	-0.0865476	-0.0889282	-0.09857	-0.0961552	-0.0962237	-0.0960607	-0.0913857	-0.0819348	-0.077189	-0.0674968	-0.0601804	-0.0648488	-0.0816042	-0.0864683	-0.0841538	-0.0985339	-0.0960854	-0.100856	-0.0914118	-0.0913804	-0.0938199	-0.103433	-0.101022
'VB'	-0.0418612	-0.0417838	-0.0447951	-0.0360195	-0.0477535	-0.056713	-0.0539469	-0.0480517	-0.0419767	-0.0301612	-0.0213576	-0.0301201	-0.0331398	-0.0390511	-0.0360743	-0.0419308	-0.0419142	-0.0420743	-0.0538136	-0.0478927	-0.0479624	-0.0419761	-0.0477987	-0.0507582	-0.0536207	-0.0537731	-0.038782	-0.0418029	-0.0477112	-0.0506398	-0.0566386	-0.0567463	-0.0568201	-0.0448427	-0.0358856	-0.027041	-0.0242011	-0.0213017	-0.0153261	-0.00627845	-0.00917905	0.0087281	-0.00310345	-0.00019869	0.00265726	-0.00647429	-0.0185189	-0.0273136	-0.0452392
'APN'	-0.0586166	-0.0584408	-0.058461	-0.0586085	-0.0485479	-0.0183378	-0.028259	-0.00826101	0.0120097	-0.00807717	0.00204606	0.0323794	0.0119632	0.00160162	-0.0185701	-0.0185701	-0.0191418	-0.0190933	-0.0187075	-0.00838828	-0.018061	-0.00785495	-0.0177499	-0.0277701	-0.00792768	0.00225414	-0.0181337	-0.0280812	-0.0281378	-0.0384004	-0.0185459	0.00148242	-0.0290792	-0.0392428	-0.0392428	-0.0386893	-0.0387539	-0.0487459	-0.0287115	-0.0287115	0.00168848	-0.00864283	-0.0189681	-0.0188085	-0.0187943	0.00180162	-0.0182489	-0.0179943	-0.027958
'mPFC'	-0.107151	-0.103916	-0.100492	-0.103864	-0.0971756	-0.110586	-0.103758	-0.106984	-0.106918	-0.106846	-0.113615	-0.107019	-0.0971542	-0.0873082	-0.0938796	-0.0872689	-0.0739442	-0.0739909	-0.0874636	-0.103888	-0.117148	-0.120536	-0.116946	-0.116849	-0.11702	-0.113694	-0.10705	-0.106862	-0.106804	-0.106928	-0.106814	-0.110138	-0.10342	-0.0934196	-0.0767676	-0.0701556	-0.0735149	-0.0902569	-0.0969156	-0.100389	-0.100333	-0.100458	-0.107036	-0.0969269	-0.0968829	-0.103621	-0.106991	-0.106974	-0.0903282
'ORB'	-0.094202	-0.0900389	-0.0857751	-0.0857221	-0.0931513	-0.0910395	-0.0909703	-0.0846431	-0.0804985	-0.084667	-0.081543	-0.0857808	-0.0772917	-0.0772381	-0.0782488	-0.079313	-0.0803804	-0.0847152	-0.0836659	-0.0900165	-0.0931844	-0.0931728	-0.0942873	-0.0878398	-0.0910552	-0.0889278	-0.0889035	-0.0899958	-0.0942624	-0.0974419	-0.0995836	-0.101642	-0.0994854	-0.0952784	-0.0995418	-0.0995346	-0.0963266	-0.0962501	-0.0940776	-0.0930159	-0.0962972	-0.0941409	-0.0930759	-0.0836134	-0.0846638	-0.0920062	-0.0866976	-0.0878336	-0.0825397
SCm'	-0.075606	-0.0676343	-0.0715964	-0.0796125	-0.0835835	-0.079569	-0.0796641	-0.0838036	-0.091798	-0.087844	-0.0837802	-0.0916472	-0.0996222	-0.0996399	-0.0955496	-0.091494	-0.091623	-0.0916319	-0.0917157	-0.091644	-0.071402	-0.0716254	-0.0554117	-0.0515343	-0.0473609	-0.0514181	-0.0431867	-0.0433052	-0.0635391	-0.0557585	-0.0636431	-0.059656	-0.0675698	-0.079448	-0.0834214	-0.0753819	-0.0509601	-0.0428907	-0.050881	-0.0470456	-0.0431214	-0.055223	-0.0752762	-0.0793948	-0.0876794	-0.0916222	-0.0756746	-0.0837762	-0.0714133
'RT'	-0.0502805	-0.057782	-0.0540335	-0.050344	-0.0540163	-0.0578051	-0.0504275	-0.0579402	-0.0505395	-0.0467895	-0.0464432	-0.0501596	-0.0539089	-0.0426178	-0.0499723	-0.0576887	-0.0577701	-0.0614753	-0.0576753	-0.0465992	-0.0278581	-0.0204223	-0.0390649	-0.0428051	-0.0351283	-0.0576716	-0.053626	-0.0498902	-0.0424738	-0.0386843	-0.0311693	-0.0386977	-0.0350298	-0.0312857	-0.0203425	-0.0203022	-0.0239223	-0.0163149	-0.0200462	-0.0312857	-0.0312462	-0.0499731	-0.0537335	-0.0500529	-0.0502126	-0.0465589	-0.0428917	-0.0429119	-0.0429119
'SUB'	-0.0696827	-0.0734637	-0.0772163	-0.0771408	-0.0772973	-0.0848079	-0.0885034	-0.0921873	-0.0884568	-0.0845438	-0.0807759	-0.0808293	-0.077085	-0.0770209	-0.084569	-0.0845056	-0.0806904	-0.0732293	-0.0694194	-0.0808072	-0.0770644	-0.0771232	-0.0770438	-0.0846179	-0.0613018	-0.0614843	-0.0614034	-0.0538583	-0.0615377	-0.0768812	-0.0807705	-0.0921614	-0.107396	-0.0922026	-0.0883705	-0.0768652	-0.0690079	-0.0728102	-0.0803782	-0.0727476	-0.0652209	-0.0691347	-0.0692018	-0.0538698	-0.061598	-0.0691705	-0.0615408	-0.0730415	-0.0806499
'PPC'	-0.0344724	-0.0452029	-0.0395943	-0.0395633	-0.0558542	-0.0719259	-0.0718125	-0.0773483	-0.0826318	-0.077236	-0.0612959	-0.0557911	-0.0557911	-0.0344681	-0.0505002	-0.0398253	-0.0504799	-0.0664745	-0.0720574	-0.0720179	-0.0773719	-0.0612959	-0.0560574	-0.0504029	-0.0449462	-0.0396114	-0.0343516	-0.029081	-0.0186104	-0.0131633	-0.00786706	0.00263775	0.00258428	-0.0184874	-0.0241697	-0.0455409	-0.0400403	-0.0401195	-0.0401398	-0.0454339	-0.0507034	-0.0560382	-0.061312	-0.061312	-0.0558585	-0.0614403	-0.0668596	-0.0616446	-0.050989
'DG'	-0.0473012	-0.0393881	-0.0313857	-0.0314598	-0.0516112	-0.0356534	-0.0235905	-0.0235905	-0.0160144	-0.0199323	-0.0396423	-0.0396478	-0.035463	-0.0355969	-0.0433339	-0.043165	-0.0550502	-0.0510542	-0.0550574	-0.0429937	-0.0391419	-0.051016	-0.0391188	-0.0432893	-0.047157	-0.0510287	-0.0471355	-0.0510861	-0.0472359	-0.0392885	-0.0393124	-0.023365	-0.0114941	-0.0314279	-0.0191315	-0.0311204	-0.0391761	-0.0554319	-0.0554957	-0.0514104	-0.0514582	-0.0554965	-0.0595475	-0.0594558	-0.055655	-0.0555714	-0.055561	-0.0595339	-0.051608
'DCN'	-0.0531203	-0.0444942	-0.0615516	-0.0615516	-0.0615516	-0.0614663	-0.0443724	-0.0443724	-0.027162	-0.0100107	-0.027209	-0.0359463	-0.0357933	-0.0269481	-0.00959504	-0.00955678	-0.00918113	0.0168432	0.0254484	-0.00938635	-0.0181063	-0.0268524	-0.0438785	-0.0266872	-0.00942635	-0.018322	-0.018322	-0.0355916	-0.0615377	-0.0443203	-0.0530316	-0.061249	-0.070035	-0.069875	-0.0703046	-0.044282	-0.044282	-0.0528559	-0.0615933	-0.0616681	-0.0616716	-0.0529672	-0.0356907	-0.044209	-0.0355446	-0.0355498	-0.0440594	-0.0702107	-0.0702611
'CA1'	-0.0189441	-0.0234906	-0.0186832	-0.0188685	-0.0326998	-0.0419238	-0.0325671	-0.0329708	-0.0238261	-0.0238528	-0.032827	-0.0143947	-0.019003	-0.0281745	-0.0234694	-0.0326583	-0.0465524	-0.0419818	-0.0466215	-0.0512722	-0.041968	-0.0374196	-0.0420473	-0.0512464	-0.055756	-0.0464777	-0.0371118	-0.0416537	-0.0321929	-0.0369441	-0.0415883	-0.0416952	-0.0418473	-0.0464242	-0.0417689	-0.0326685	-0.028274	-0.0374602	-0.0375035	-0.0283883	-0.0237514	-0.0189699	-0.023557	-0.0235874	-0.0281726	-0.0374298	-0.0329625	-0.0329238	-0.0329026
'PO'	-0.0701099	-0.0838543	-0.087244	-0.0976116	-0.0943312	-0.0977037	-0.0975958	-0.0768976	-0.0595766	-0.0562048	-0.0562653	-0.0596151	-0.0631037	-0.0700776	-0.0733601	-0.0732075	-0.0835134	-0.076556	-0.0697209	-0.0734769	-0.0804034	-0.0698893	-0.0597443	-0.0631099	-0.0597477	-0.0598007	-0.0667883	-0.0702921	-0.0700536	-0.0734536	-0.0560941	-0.0559189	-0.0733594	-0.0871464	-0.0836536	-0.0837113	-0.0872	-0.0666185	-0.0666749	-0.077057	-0.0805635	-0.0635766	-0.0497347	-0.0565842	-0.0635092	-0.0839945	-0.077112	-0.0634604	-0.0428316
'LGd'	-0.0859211	-0.0861378	-0.114199	-0.115027	-0.142354	-0.142354	-0.142354	-0.142354	-0.08666	-0.11471	-0.0871711	-0.0862378	-0.113777	-0.113777	-0.0580822	-0.0860211	-0.0860211	-0.114016	-0.141821	-0.141821	-0.141821	-0.113477	-0.113477	-0.113477	-0.113943	-0.113943	-0.113943	-0.141888	-0.113949	-0.114527	-0.142466	-0.11571	-0.0884933	-0.0606044	-0.142516	-0.142516	-0.142516	-0.0867711	-0.11466	-0.11466	-0.11466	-0.141838	-0.141838	-0.141838	-0.169843	-0.169843	-0.142516	-0.142516	-0.0597378
'VISp'	-0.0841614	-0.0802945	-0.0685622	-0.0763863	-0.0686027	-0.0529646	-0.0490774	-0.0374105	-0.0412019	-0.037247	-0.0332393	-0.0370953	-0.0370276	-0.0448089	-0.0371544	-0.0644968	-0.0644953	-0.06877	-0.0687731	-0.0726081	-0.0649677	-0.0533031	-0.0491171	-0.0490743	-0.0493591	-0.0336906	-0.0298556	-0.0338151	-0.0415443	-0.0570953	-0.0570416	-0.0531521	-0.0493171	-0.0572533	-0.0533116	-0.0341988	-0.0455233	-0.0375933	-0.0336844	-0.0493326	-0.0532074	-0.049293	-0.0687972	-0.0726634	-0.0765926	-0.0767358	-0.07284	-0.0650144	-0.0650019
'VISl/pl'	-0.0850089	-0.0850089	-0.117257	-0.117257	-0.13329	-0.133148	-0.133148	-0.11738	-0.100999	-0.100999	-0.0848444	-0.0848444	-0.101238	-0.117619	-0.0687992	-0.0370992	-0.00485081	-0.00488952	-0.0211573	-0.0209798	-0.00509919	-0.00487016	0.011075	-0.00480565	0.0112008	-0.0365024	-0.0687895	-0.0848798	-0.100531	-0.0843702	-0.100567	-0.101222	-0.100796	-0.0848766	-0.0533798	-0.0695121	-0.0856347	-0.069754	-0.053425	-0.0850734	-0.0850734	-0.0849508	-0.101057	-0.0855347	-0.0692347	-0.0854637	-0.0854605	-0.0695089	-0.0695089
SCs'	-0.0900473	-0.0905973	-0.0907064	-0.0679245	-0.0450245	-0.0450245	-0.0450245	-0.0450245	-0.0221927	-0.0443791	-0.0671745	-0.04452	-0.0673518	-0.0901336	-0.0901336	-0.0901336	-0.0670609	-0.0670609	-0.0441564	-0.0441564	-0.0441564	-0.0441564	-0.0670609	-0.0901336	-0.0901336	-0.0901336	-0.0901336	-0.0901336	-0.0679473	-0.0679473	-0.0679473	-0.0677609	-0.0904155	-0.0904155	-0.0904155	-0.0674245	-0.0674245	-0.0441518	-0.0434518	-0.0434518	-0.0210291	-0.04402	-0.04402	-0.0441245	-0.0216336	0.0236164	0.000448182	-9.27273e-05	-0.02297
'RSP'	-0.0956145	-0.0955323	-0.103621	-0.0955242	-0.103634	-0.0794468	-0.0795129	-0.0634726	-0.0552371	-0.0395387	-0.0638532	-0.0636355	-0.0712242	-0.0712242	-0.0792242	-0.0870565	-0.103216	-0.119402	-0.111395	-0.10331	-0.0874887	-0.0955645	-0.0873855	-0.087171	-0.0871565	-0.0869823	-0.0711016	-0.0870903	-0.0870903	-0.0788694	-0.0626016	-0.0624452	-0.0543032	-0.103329	-0.0712484	-0.0547968	-0.0876468	-0.0958065	-0.0877161	-0.079371	-0.0712613	-0.0953742	-0.0952774	-0.0792871	-0.0876806	-0.0715532	-0.0795694	-0.0716048	-0.087629
Time from lick onset (s)	-1.5	-1.49	-1.48	-1.47	-1.46	-1.45	-1.44	-1.43	-1.42	-1.41	-1.4	-1.39	-1.38	-1.37	-1.36	-1.35	-1.34	-1.33	-1.32	-1.31	-1.3	-1.29	-1.28	-1.27	-1.26	-1.25	-1.24	-1.23	-1.22	-1.21	-1.2	-1.19	-1.18	-1.17	-1.16	-1.15	-1.14	-1.13	-1.12	-1.11	-1.1	-1.09	-1.08	-1.07	-1.06	-1.05	-1.04	-1.03	-1.02
Brain region name												95 CI (lower bound)
'ACA'	-0.116795	-0.110322	-0.113559	-0.113559	-0.107086	-0.0941413	-0.100614	-0.107086	-0.0973775	-0.10385	-0.10385	-0.0973775	-0.100614	-0.10385	-0.113559	-0.116795	-0.10385	-0.107086	-0.113559	-0.113559	-0.113559	-0.113559	-0.116795	-0.116795	-0.120031	-0.120031	-0.113559	-0.113559	-0.113559	-0.110322	-0.110322	-0.10385	-0.100614	-0.10385	-0.113559	-0.113559	-0.110322	-0.113559	-0.10385	-0.100614	-0.10385	-0.10385	-0.10385	-0.100614	-0.107086	-0.116795	-0.113559	-0.110322	-0.10385
'CP'	-0.0640269	-0.0650319	-0.0670419	-0.071062	-0.069052	-0.0670419	-0.0660369	-0.0650319	-0.0579967	-0.0569917	-0.0549816	-0.0569917	-0.0549816	-0.0519666	-0.0499565	-0.0559867	-0.0549816	-0.0539766	-0.0509615	-0.0509615	-0.0479465	-0.0459364	-0.0499565	-0.0519666	-0.0499565	-0.0509615	-0.0519666	-0.0499565	-0.0539766	-0.0549816	-0.0459364	-0.0489515	-0.0579967	-0.0579967	-0.0569917	-0.0590017	-0.0640269	-0.0579967	-0.0539766	-0.0469414	-0.0509615	-0.0549816	-0.0579967	-0.0600068	-0.0610118	-0.0579967	-0.0539766	-0.0569917	-0.0600068
'Lob4/5'	-0.117512	-0.115717	-0.113921	-0.115717	-0.108535	-0.112126	-0.110331	-0.108535	-0.0977634	-0.0959681	-0.101354	-0.104047	-0.10674	-0.103149	-0.113921	-0.113921	-0.113921	-0.10674	-0.103149	-0.103149	-0.104945	-0.104945	-0.101354	-0.0995588	-0.103149	-0.0923775	-0.0941728	-0.101354	-0.108535	-0.0977634	-0.0959681	-0.0977634	-0.0905821	-0.0959681	-0.0995588	-0.0995588	-0.108535	-0.112126	-0.10674	-0.0959681	-0.0995588	-0.103149	-0.10674	-0.103149	-0.103149	-0.113921	-0.115717	-0.112126	-0.112126
'MOs'	-0.0649778	-0.0689906	-0.0705957	-0.0713983	-0.0730035	-0.0730035	-0.0722009	-0.073806	-0.0730035	-0.0722009	-0.0730035	-0.0746086	-0.0746086	-0.0713983	-0.0705957	-0.0689906	-0.0665829	-0.068188	-0.0657803	-0.0665829	-0.0665829	-0.0649778	-0.0705957	-0.0673855	-0.0689906	-0.0689906	-0.0697932	-0.073806	-0.0705957	-0.0705957	-0.0673855	-0.0641752	-0.0625701	-0.0617675	-0.0601624	-0.0585572	-0.0577547	-0.0537418	-0.0529392	-0.0545444	-0.0513341	-0.0529392	-0.0561495	-0.0585572	-0.0569521	-0.0593598	-0.0577547	-0.0585572	-0.0601624
'SIM'	-0.0777184	-0.0737184	-0.0717184	-0.0717184	-0.0757184	-0.0717184	-0.0737184	-0.0697184	-0.0677184	-0.0717184	-0.0717184	-0.0697184	-0.0717184	-0.0717184	-0.0777184	-0.0757184	-0.0777184	-0.0757184	-0.0737184	-0.0757184	-0.0757184	-0.0717184	-0.0697184	-0.0657184	-0.0717184	-0.0697184	-0.0677184	-0.0637184	-0.0597184	-0.0677184	-0.0637184	-0.0657184	-0.0717184	-0.0717184	-0.0697184	-0.0697184	-0.0737184	-0.0717184	-0.0657184	-0.0637184	-0.0517184	-0.0537184	-0.0517184	-0.0497184	-0.0557184	-0.0517184	-0.0477184	-0.0557184	-0.0577184
'VAL'	-0.0547687	-0.0594635	-0.0594635	-0.0547687	-0.0547687	-0.0594635	-0.0594635	-0.0641584	-0.0641584	-0.0594635	-0.0594635	-0.0594635	-0.0594635	-0.0641584	-0.0641584	-0.0641584	-0.0641584	-0.0594635	-0.0641584	-0.0641584	-0.0594635	-0.0594635	-0.0594635	-0.0641584	-0.0594635	-0.0594635	-0.0594635	-0.0547687	-0.0594635	-0.0641584	-0.0641584	-0.0641584	-0.0594635	-0.0594635	-0.0594635	-0.0594635	-0.0641584	-0.0641584	-0.0641584	-0.0641584	-0.0594635	-0.045379	-0.045379	-0.0406842	-0.0406842	-0.0406842	-0.045379	-0.045379	-0.045379
'GPe'	-0.0492358	-0.0492358	-0.0492358	-0.0492358	-0.0492358	-0.0492358	-0.0492358	-0.0492358	-0.0492358	-0.0492358	-0.0284025	-0.0284025	-0.0284025	-0.0284025	-0.0284025	-0.0492358	-0.0492358	-0.0492358	-0.0492358	-0.0492358	-0.0492358	-0.0492358	-0.0492358	-0.0492358	-0.0492358	-0.0492358	-0.0492358	-0.0492358	-0.0492358	-0.0492358	-0.0492358	-0.0492358	-0.0492358	-0.0492358	-0.0492358	-0.0492358	-0.0492358	-0.0492358	-0.0492358	-0.0492358	-0.0492358	-0.0492358	-0.0492358	-0.0492358	-0.0492358	-0.0492358	-0.0492358	-0.0492358	-0.0492358
'SNr/GPi'	-0.145221	-0.145221	-0.145221	-0.134232	-0.134232	-0.123243	-0.134232	-0.134232	-0.134232	-0.134232	-0.134232	-0.123243	-0.134232	-0.123243	-0.112254	-0.101265	-0.123243	-0.123243	-0.134232	-0.145221	-0.145221	-0.134232	-0.134232	-0.134232	-0.134232	-0.134232	-0.134232	-0.145221	-0.134232	-0.134232	-0.134232	-0.134232	-0.134232	-0.123243	-0.112254	-0.112254	-0.123243	-0.112254	-0.0902759	-0.101265	-0.0902759	-0.101265	-0.134232	-0.134232	-0.134232	-0.134232	-0.123243	-0.123243	-0.134232
'CA3'	-0.107477	-0.107477	-0.101416	-0.101416	-0.107477	-0.107477	-0.101416	-0.101416	-0.101416	-0.101416	-0.0892949	-0.0832343	-0.0953555	-0.0892949	-0.0953555	-0.0832343	-0.0953555	-0.0953555	-0.107477	-0.107477	-0.107477	-0.101416	-0.101416	-0.101416	-0.107477	-0.101416	-0.0953555	-0.101416	-0.101416	-0.0953555	-0.0953555	-0.0892949	-0.0771737	-0.0711131	-0.0771737	-0.0589919	-0.0711131	-0.0771737	-0.0832343	-0.0832343	-0.0953555	-0.0953555	-0.101416	-0.0892949	-0.0953555	-0.101416	-0.0953555	-0.0953555	-0.0892949
'NPC'	-0.258658	-0.233658	-0.208658	-0.183658	-0.208658	-0.208658	-0.183658	-0.183658	-0.183658	-0.133658	-0.108658	-0.133658	-0.108658	-0.0836583	-0.108658	-0.158658	-0.183658	-0.183658	-0.183658	-0.183658	-0.208658	-0.183658	-0.183658	-0.183658	-0.233658	-0.233658	-0.233658	-0.233658	-0.258658	-0.258658	-0.258658	-0.258658	-0.258658	-0.258658	-0.258658	-0.233658	-0.233658	-0.233658	-0.208658	-0.183658	-0.183658	-0.208658	-0.208658	-0.208658	-0.183658	-0.208658	-0.208658	-0.183658	-0.208658
'MOp'	-0.0820544	-0.0762235	-0.0733081	-0.0747658	-0.0747658	-0.0762235	-0.0805967	-0.0849699	-0.0762235	-0.0820544	-0.0805967	-0.079139	-0.0762235	-0.0776813	-0.0776813	-0.0733081	-0.0747658	-0.079139	-0.0820544	-0.079139	-0.0733081	-0.0747658	-0.0776813	-0.079139	-0.079139	-0.079139	-0.0805967	-0.0703926	-0.0718504	-0.0703926	-0.0652906	-0.0645617	-0.063104	-0.0660195	-0.0660195	-0.0718504	-0.0733081	-0.0733081	-0.0733081	-0.0718504	-0.0660195	-0.063104	-0.063104	-0.0645617	-0.063104	-0.0609174	-0.0601886	-0.0543577	-0.0528999
'PF'	-0.0578528	-0.0422278	-0.0422278	-0.0422278	-0.0422278	-0.0422278	-0.0109778	-0.0422278	-0.0422278	-0.0109778	0.00464719	-0.0109778	-0.0266028	-0.0266028	-0.0578528	-0.0578528	-0.0578528	-0.0578528	-0.0422278	-0.0578528	-0.0578528	-0.0578528	-0.0578528	-0.0578528	-0.0578528	-0.0578528	-0.0578528	-0.0578528	-0.0578528	-0.0422278	-0.0422278	-0.0422278	-0.0422278	-0.0422278	-0.0422278	-0.0422278	-0.0266028	-0.0422278	-0.0578528	-0.0422278	-0.0422278	-0.0578528	-0.0578528	-0.0422278	-0.0422278	-0.0422278	-0.0422278	-0.0422278	-0.0422278
'LP'	-0.092035	-0.092035	-0.092035	-0.092035	-0.0949505	-0.0949505	-0.0832887	-0.0774578	-0.0862041	-0.0745423	-0.0745423	-0.0745423	-0.0862041	-0.092035	-0.092035	-0.103697	-0.0891196	-0.0949505	-0.103697	-0.0978659	-0.0891196	-0.0862041	-0.0862041	-0.0891196	-0.0949505	-0.0891196	-0.0803732	-0.0803732	-0.0832887	-0.0891196	-0.100781	-0.106612	-0.106612	-0.106612	-0.0978659	-0.100781	-0.092035	-0.0832887	-0.0789155	-0.0774578	-0.0774578	-0.0745423	-0.0774578	-0.0745423	-0.0803732	-0.092035	-0.100781	-0.0949505	-0.092035
'MRN'	-0.1293	-0.12455	-0.131675	-0.131675	-0.141177	-0.1293	-0.126925	-0.119799	-0.115048	-0.115048	-0.115048	-0.115048	-0.115048	-0.112673	-0.117424	-0.115048	-0.115048	-0.0984213	-0.103172	-0.103172	-0.112673	-0.122174	-0.115048	-0.122174	-0.107922	-0.110298	-0.112673	-0.112673	-0.122174	-0.119799	-0.119799	-0.119799	-0.115048	-0.107922	-0.105547	-0.096046	-0.0889201	-0.0936707	-0.107922	-0.112673	-0.110298	-0.122174	-0.119799	-0.12455	-0.117424	-0.116236	-0.117424	-0.126925	-0.12455
'VB'	-0.0597344	-0.0597344	-0.0627106	-0.0567582	-0.0656868	-0.0716392	-0.068663	-0.0656868	-0.0597344	-0.0508058	-0.0448535	-0.0508058	-0.053782	-0.0567582	-0.0567582	-0.0597344	-0.0597344	-0.0597344	-0.068663	-0.0656868	-0.0656868	-0.0597344	-0.0641987	-0.0656868	-0.068663	-0.068663	-0.0597344	-0.0597344	-0.0627106	-0.0656868	-0.0716392	-0.0716392	-0.0716392	-0.0627106	-0.0567582	-0.0478296	-0.0478296	-0.0448535	-0.0389011	-0.0329487	-0.0359249	-0.0210439	-0.0299725	-0.0269963	-0.0240201	-0.0329487	-0.0418773	-0.0508058	-0.0627106
'APN'	-0.0993741	-0.0993741	-0.0993741	-0.0993741	-0.0892731	-0.0690711	-0.0791721	-0.0589701	-0.0488691	-0.0589701	-0.0589701	-0.0286671	-0.0488691	-0.0589701	-0.0690711	-0.0690711	-0.0690711	-0.0690711	-0.0690711	-0.0589701	-0.0690711	-0.0589701	-0.0690711	-0.0791721	-0.0589701	-0.0589701	-0.0690711	-0.0791721	-0.0791721	-0.0791721	-0.0690711	-0.0589701	-0.0791721	-0.0892731	-0.0892731	-0.0791721	-0.0791721	-0.0892731	-0.0791721	-0.0791721	-0.0589701	-0.0690711	-0.0690711	-0.0690711	-0.0690711	-0.0539196	-0.0690711	-0.0690711	-0.0791721
'mPFC'	-0.12712	-0.123786	-0.123786	-0.123786	-0.120453	-0.130453	-0.12712	-0.12712	-0.12712	-0.12712	-0.130453	-0.12712	-0.120453	-0.113786	-0.11712	-0.113786	-0.103786	-0.103786	-0.113786	-0.123786	-0.133786	-0.13712	-0.133786	-0.133786	-0.133786	-0.130453	-0.12712	-0.12712	-0.12712	-0.12712	-0.12712	-0.130453	-0.123786	-0.11712	-0.103786	-0.100453	-0.100453	-0.113786	-0.120453	-0.123786	-0.123786	-0.123786	-0.12712	-0.120453	-0.120453	-0.123786	-0.12712	-0.12712	-0.113786
'ORB'	-0.104822	-0.101654	-0.0974298	-0.0984858	-0.103766	-0.10271	-0.10271	-0.0969018	-0.093206	-0.0963739	-0.0942619	-0.0974298	-0.0900381	-0.091094	-0.091094	-0.09215	-0.093206	-0.0974298	-0.0963739	-0.101654	-0.104822	-0.104822	-0.104822	-0.0995418	-0.10271	-0.100598	-0.100598	-0.101654	-0.104822	-0.107989	-0.109045	-0.111157	-0.109045	-0.105878	-0.109045	-0.109045	-0.106934	-0.106934	-0.104822	-0.103766	-0.106934	-0.104822	-0.103766	-0.0963739	-0.0963739	-0.10271	-0.0984858	-0.0995418	-0.0953179
SCm'	-0.103825	-0.0997931	-0.0997931	-0.107858	-0.11189	-0.107858	-0.107858	-0.11189	-0.119954	-0.115922	-0.11189	-0.115922	-0.123987	-0.123987	-0.119954	-0.115922	-0.119954	-0.115922	-0.119954	-0.115922	-0.0997931	-0.0997931	-0.0876964	-0.0876964	-0.0796319	-0.0836641	-0.0796319	-0.0796319	-0.0957609	-0.0876964	-0.0957609	-0.0917286	-0.0997931	-0.107858	-0.11189	-0.103825	-0.0836641	-0.0796319	-0.0836641	-0.0836641	-0.0796319	-0.0876964	-0.103825	-0.107858	-0.115922	-0.115922	-0.103825	-0.11189	-0.0997931
'RT'	-0.0689872	-0.0764499	-0.0727186	-0.0689872	-0.0727186	-0.0764499	-0.0689872	-0.0745843	-0.0689872	-0.0689872	-0.0689872	-0.0689872	-0.0727186	-0.0652559	-0.0689872	-0.0764499	-0.0764499	-0.0764499	-0.0764499	-0.0689872	-0.0540619	-0.0465992	-0.0615246	-0.0652559	-0.0577932	-0.0764499	-0.0727186	-0.0689872	-0.0652559	-0.0615246	-0.0577932	-0.0615246	-0.0577932	-0.0577932	-0.0465992	-0.0465992	-0.0503305	-0.0428678	-0.0465992	-0.0577932	-0.0540619	-0.0689872	-0.0727186	-0.0689872	-0.0689872	-0.0689872	-0.0652559	-0.0652559	-0.0652559
'SUB'	-0.0998644	-0.103681	-0.103681	-0.103681	-0.103681	-0.111315	-0.115132	-0.115132	-0.115132	-0.111315	-0.107498	-0.107498	-0.103681	-0.103681	-0.111315	-0.111315	-0.107498	-0.103681	-0.0998644	-0.107498	-0.103681	-0.103681	-0.103681	-0.111315	-0.0922308	-0.0922308	-0.0922308	-0.0845973	-0.0922308	-0.103681	-0.107498	-0.115132	-0.126582	-0.118948	-0.111315	-0.103681	-0.0998644	-0.103681	-0.107498	-0.103681	-0.0960476	-0.0998644	-0.0998644	-0.088414	-0.0922308	-0.0998644	-0.0922308	-0.103681	-0.107498
'PPC'	-0.0720318	-0.0773794	-0.0720318	-0.0720318	-0.0880745	-0.0987697	-0.0987697	-0.104117	-0.104117	-0.104117	-0.0934221	-0.0880745	-0.0880745	-0.0720318	-0.082727	-0.0773794	-0.082727	-0.0934221	-0.0987697	-0.0987697	-0.104117	-0.0934221	-0.0880745	-0.082727	-0.0773794	-0.0773794	-0.0720318	-0.0666842	-0.055989	-0.055989	-0.0506414	-0.0399462	-0.0399462	-0.0613366	-0.0613366	-0.0800532	-0.0773794	-0.0773794	-0.0773794	-0.0773794	-0.082727	-0.0880745	-0.0934221	-0.0934221	-0.0880745	-0.0934221	-0.0934221	-0.0934221	-0.082727
'DG'	-0.0711323	-0.0671482	-0.0591801	-0.0591801	-0.0751164	-0.0631642	-0.0551961	-0.0551961	-0.0472279	-0.051212	-0.0671482	-0.0631642	-0.0631642	-0.0631642	-0.0671482	-0.0671482	-0.0751164	-0.0751164	-0.0751164	-0.0671482	-0.0631642	-0.0751164	-0.0631642	-0.0671482	-0.0711323	-0.0711323	-0.0711323	-0.0711323	-0.0711323	-0.0631642	-0.0671482	-0.053204	-0.0432439	-0.0591801	-0.0472279	-0.0591801	-0.0631642	-0.0751164	-0.0751164	-0.0751164	-0.0731243	-0.0751164	-0.0791004	-0.0791004	-0.0751164	-0.0751164	-0.0751164	-0.0791004	-0.0751164
'DCN'	-0.0961203	-0.0874246	-0.104816	-0.104816	-0.104816	-0.104816	-0.0874246	-0.0874246	-0.078729	-0.0613377	-0.078729	-0.0874246	-0.078729	-0.078729	-0.0613377	-0.0613377	-0.0613377	-0.0439463	-0.0352507	-0.0613377	-0.0700333	-0.078729	-0.0874246	-0.078729	-0.0613377	-0.0700333	-0.0700333	-0.0874246	-0.104816	-0.0874246	-0.0961203	-0.104816	-0.104816	-0.104816	-0.104816	-0.0874246	-0.0874246	-0.0961203	-0.104816	-0.104816	-0.104816	-0.0961203	-0.0874246	-0.0874246	-0.0874246	-0.0830768	-0.0874246	-0.104816	-0.104816
'CA1'	-0.0466335	-0.0512418	-0.0466335	-0.0466335	-0.05585	-0.0650666	-0.05585	-0.05585	-0.0512418	-0.0512418	-0.05585	-0.0420252	-0.0466335	-0.05585	-0.0512418	-0.05585	-0.0650666	-0.0650666	-0.0650666	-0.0696749	-0.0650666	-0.0604583	-0.0650666	-0.0696749	-0.0696749	-0.0650666	-0.0604583	-0.0650666	-0.05585	-0.0604583	-0.0604583	-0.0604583	-0.0650666	-0.0650666	-0.0650666	-0.05585	-0.05585	-0.0604583	-0.0604583	-0.05585	-0.0512418	-0.0466335	-0.0512418	-0.0512418	-0.05585	-0.0604583	-0.05585	-0.05585	-0.05585
'PO'	-0.0941415	-0.104451	-0.107887	-0.11476	-0.111324	-0.11476	-0.11476	-0.097578	-0.0872687	-0.0838323	-0.0838323	-0.0872687	-0.0872687	-0.0941415	-0.097578	-0.0941415	-0.104451	-0.097578	-0.0941415	-0.097578	-0.101014	-0.0941415	-0.0838323	-0.0872687	-0.0872687	-0.0872687	-0.0907051	-0.0941415	-0.0941415	-0.0941415	-0.0838323	-0.0838323	-0.097578	-0.107887	-0.104451	-0.104451	-0.104451	-0.0907051	-0.0907051	-0.097578	-0.101014	-0.0872687	-0.0769594	-0.0838323	-0.0872687	-0.104451	-0.097578	-0.0872687	-0.073523
'LGd'	-0.169804	-0.169804	-0.197582	-0.197582	-0.197582	-0.197582	-0.197582	-0.197582	-0.169804	-0.197582	-0.169804	-0.169804	-0.197582	-0.197582	-0.169804	-0.169804	-0.169804	-0.197582	-0.197582	-0.197582	-0.197582	-0.197582	-0.197582	-0.197582	-0.197582	-0.197582	-0.197582	-0.197582	-0.197582	-0.197582	-0.197582	-0.197582	-0.169804	-0.169804	-0.197582	-0.197582	-0.197582	-0.169804	-0.197582	-0.197582	-0.197582	-0.197582	-0.197582	-0.197582	-0.197582	-0.197582	-0.197582	-0.197582	-0.169804
'VISp'	-0.103685	-0.0997941	-0.092012	-0.0959031	-0.092012	-0.0803389	-0.0764478	-0.0686657	-0.0725568	-0.0686657	-0.0647747	-0.0686657	-0.0686657	-0.0725568	-0.0686657	-0.088121	-0.088121	-0.092012	-0.092012	-0.0959031	-0.088121	-0.0803389	-0.0764478	-0.0764478	-0.0764478	-0.0647747	-0.0608836	-0.0647747	-0.0725568	-0.0842299	-0.0842299	-0.0803389	-0.0764478	-0.0842299	-0.0803389	-0.0647747	-0.0725568	-0.0686657	-0.0647747	-0.0764478	-0.0803389	-0.0764478	-0.092012	-0.092012	-0.0959031	-0.0959031	-0.0959031	-0.088121	-0.088121
'VISl/pl'	-0.133083	-0.133083	-0.149212	-0.149212	-0.149212	-0.149212	-0.149212	-0.149212	-0.149212	-0.149212	-0.133083	-0.133083	-0.149212	-0.149212	-0.133083	-0.100825	-0.084696	-0.084696	-0.100825	-0.100825	-0.084696	-0.084696	-0.0685669	-0.084696	-0.0685669	-0.100825	-0.133083	-0.133083	-0.149212	-0.133083	-0.149212	-0.149212	-0.149212	-0.133083	-0.116954	-0.133083	-0.133083	-0.133083	-0.116954	-0.133083	-0.133083	-0.133083	-0.149212	-0.133083	-0.133083	-0.133083	-0.133083	-0.133083	-0.133083
SCs'	-0.135688	-0.135688	-0.135688	-0.135688	-0.112961	-0.112961	-0.112961	-0.112961	-0.112961	-0.112961	-0.135688	-0.112961	-0.135688	-0.135688	-0.135688	-0.135688	-0.135688	-0.135688	-0.112961	-0.112961	-0.112961	-0.112961	-0.135688	-0.135688	-0.135688	-0.135688	-0.135688	-0.135688	-0.135688	-0.135688	-0.135688	-0.135688	-0.135688	-0.135688	-0.135688	-0.135688	-0.135688	-0.112961	-0.112961	-0.112961	-0.112961	-0.112961	-0.112961	-0.112961	-0.112961	-0.0675064	-0.0902336	-0.0902336	-0.112961
'RSP'	-0.127629	-0.127629	-0.127629	-0.127629	-0.127629	-0.119565	-0.119565	-0.103435	-0.103435	-0.0873065	-0.103435	-0.103435	-0.1115	-0.1115	-0.119565	-0.119565	-0.127629	-0.135694	-0.135694	-0.127629	-0.119565	-0.127629	-0.119565	-0.119565	-0.119565	-0.119565	-0.1115	-0.119565	-0.119565	-0.119565	-0.103435	-0.103435	-0.095371	-0.127629	-0.1115	-0.095371	-0.119565	-0.127629	-0.119565	-0.119565	-0.1115	-0.127629	-0.127629	-0.119565	-0.119565	-0.1115	-0.119565	-0.1115	-0.119565
Time from lick onset (s)	-1.5	-1.49	-1.48	-1.47	-1.46	-1.45	-1.44	-1.43	-1.42	-1.41	-1.4	-1.39	-1.38	-1.37	-1.36	-1.35	-1.34	-1.33	-1.32	-1.31	-1.3	-1.29	-1.28	-1.27	-1.26	-1.25	-1.24	-1.23	-1.22	-1.21	-1.2	-1.19	-1.18	-1.17	-1.16	-1.15	-1.14	-1.13	-1.12	-1.11	-1.1	-1.09	-1.08	-1.07	-1.06	-1.05	-1.04	-1.03	-1.02
Brain region name												95 CI (upper bound)
'ACA'	-0.0811963	-0.0682513	-0.0747238	-0.07796	-0.065015	-0.0423613	-0.0520701	-0.065015	-0.0488338	-0.0617788	-0.0617788	-0.0488338	-0.0536882	-0.0617788	-0.07796	-0.0811963	-0.0553063	-0.065015	-0.0747238	-0.0747238	-0.0747238	-0.0747238	-0.0811963	-0.0811963	-0.090905	-0.0876688	-0.07796	-0.07796	-0.07796	-0.0714875	-0.0682513	-0.0553063	-0.0553063	-0.0617788	-0.0747238	-0.07796	-0.0682513	-0.07796	-0.0585426	-0.0520701	-0.0617788	-0.0553063	-0.0553063	-0.0520701	-0.065015	-0.0811963	-0.0747238	-0.0682513	-0.0617788
'CP'	-0.0399063	-0.0399063	-0.0429213	-0.0479465	-0.0459364	-0.0439264	-0.0419163	-0.0409113	-0.030861	-0.029856	-0.0268409	-0.029856	-0.0268409	-0.0238258	-0.0208108	-0.028851	-0.0278459	-0.0268409	-0.0218158	-0.0218158	-0.0188007	-0.0157856	-0.0208108	-0.0238258	-0.0198057	-0.0218158	-0.0228208	-0.0198057	-0.0248309	-0.0258359	-0.0167907	-0.0198057	-0.030861	-0.030861	-0.029856	-0.0318661	-0.0389012	-0.0313635	-0.0268409	-0.0177957	-0.0218158	-0.0268409	-0.030861	-0.0328711	-0.0358862	-0.030861	-0.0258359	-0.028851	-0.0328711
'Lob4/5'	-0.0834008	-0.0798101	-0.0780148	-0.0816055	-0.0708335	-0.0744241	-0.0726288	-0.0708335	-0.0564708	-0.0546755	-0.0600615	-0.0654475	-0.0690381	-0.0636521	-0.0762195	-0.0798101	-0.0762195	-0.0690381	-0.0654475	-0.0636521	-0.0636521	-0.0654475	-0.0600615	-0.0582661	-0.0636521	-0.0492895	-0.0510848	-0.0600615	-0.0690381	-0.0564708	-0.0528801	-0.0564708	-0.0456988	-0.0528801	-0.0582661	-0.0582661	-0.0708335	-0.0744241	-0.0690381	-0.0528801	-0.0582661	-0.0618568	-0.0690381	-0.0636521	-0.0636521	-0.0780148	-0.0798101	-0.0762195	-0.0744241
'MOs'	-0.0449136	-0.049729	-0.0521367	-0.0529392	-0.0561495	-0.055347	-0.0545444	-0.0569521	-0.055347	-0.0537418	-0.055347	-0.0577547	-0.0577547	-0.0529392	-0.0521367	-0.049729	-0.0465187	-0.0481238	-0.0449136	-0.0465187	-0.0465187	-0.044111	-0.0521367	-0.0473213	-0.049729	-0.0505315	-0.0521367	-0.0561495	-0.0521367	-0.0521367	-0.0481238	-0.0433084	-0.0417033	-0.0409007	-0.038493	-0.0360853	-0.0352827	-0.0296648	-0.0296648	-0.0312699	-0.0272571	-0.0284609	-0.0336776	-0.0360853	-0.0344802	-0.0376904	-0.0352827	-0.0360853	-0.0376904
'SIM'	-0.0477184	-0.0397184	-0.0367184	-0.0377184	-0.0417184	-0.0377184	-0.0397184	-0.0357184	-0.0297184	-0.0357184	-0.0377184	-0.0317184	-0.0377184	-0.0377184	-0.0437184	-0.0437184	-0.0457184	-0.0417184	-0.0397184	-0.0417184	-0.0417184	-0.0357184	-0.0357184	-0.0277184	-0.0377184	-0.0317184	-0.0297184	-0.0237184	-0.0197184	-0.0297184	-0.0217184	-0.0277184	-0.0377184	-0.0377184	-0.0357184	-0.0357184	-0.0397184	-0.0357184	-0.0277184	-0.0237184	-0.00971836	-0.0117184	-0.00971836	-0.00671836	-0.0137184	-0.00971836	-0.00571836	-0.0137184	-0.0177184
'VAL'	-0.0125152	-0.0265997	-0.01721	-0.0125152	-0.0125152	-0.01721	-0.0265997	-0.0312945	-0.0312945	-0.0265997	-0.01721	-0.0265997	-0.0265997	-0.0312945	-0.0312945	-0.0312945	-0.0406842	-0.0265997	-0.0312945	-0.0312945	-0.0265997	-0.0265997	-0.0265997	-0.0312945	-0.0265997	-0.01721	-0.01721	-0.0125152	-0.0265997	-0.0312945	-0.0406842	-0.0312945	-0.0265997	-0.0265997	-0.0265997	-0.0265997	-0.0312945	-0.0406842	-0.0312945	-0.0312945	-0.01721	0.00626418	0.010959	0.0203487	0.0203487	0.0133064	0.00626418	0.00626418	0.00626418
'GPe'	0.0132642	-0.0492358	-0.0492358	-0.0492358	-0.0492358	-0.0492358	-0.0492358	-0.0492358	-0.0492358	0.0549308	0.117431	0.117431	0.138264	0.159098	0.117431	0.0965975	0.0965975	0.0132642	0.0132642	-0.0492358	0.0132642	0.0132642	0.0132642	0.0132642	-0.0492358	-0.0492358	0.0132642	0.0549308	0.0132642	0.0132642	-0.0492358	0.0132642	0.0132642	0.0132642	0.0132642	-0.0492358	-0.0492358	-0.0492358	0.0549308	0.0965975	0.0965975	0.0965975	0.0965975	0.0965975	0.0965975	0.0549308	0.0549308	0.0549308	0.0549308
'SNr/GPi'	-0.0902759	-0.0902759	-0.0682979	-0.0573089	-0.0353309	-0.0243419	-0.0573089	-0.0573089	-0.0353309	-0.0353309	-0.0353309	-0.0243419	-0.0573089	-0.0243419	0.00862516	0.0196142	-0.0133529	-0.0243419	-0.0573089	-0.0682979	-0.0682979	-0.0353309	-0.0573089	-0.0573089	-0.0353309	-0.0353309	-0.0353309	-0.0682979	-0.0573089	-0.0573089	-0.0573089	-0.0573089	-0.0353309	-0.0243419	0.00862516	0.00862516	-0.0243419	0.00862516	0.0306032	0.0196142	0.0306032	0.0196142	-0.0353309	-0.0573089	-0.0573089	-0.0353309	-0.0243419	-0.0243419	-0.0353309
'CA3'	-0.107477	-0.0771737	-0.0589919	-0.0589919	-0.0650525	-0.0650525	-0.0468707	-0.0529313	-0.0529313	-0.0589919	-0.0226282	-0.010507	-0.0347495	-0.0226282	-0.0347495	-0.0165676	-0.0347495	-0.0408101	-0.0650525	-0.0650525	-0.0650525	-0.0589919	-0.0589919	-0.0589919	-0.0650525	-0.0589919	-0.0408101	-0.0468707	-0.0589919	-0.0408101	-0.0347495	-0.0226282	-0.010507	0.00767479	0.00161418	0.0258566	0.00767479	-0.00444642	-0.0165676	-0.0165676	-0.0408101	-0.0286888	-0.0468707	-0.0347495	-0.0408101	-0.0589919	-0.0408101	-0.0347495	-0.0226282
'NPC'	-0.108658	-0.0336583	0.0163417	0.0413417	0.0163417	0.0163417	0.0413417	0.0413417	0.0663417	0.141342	0.166342	0.141342	0.191342	0.216342	0.166342	0.0913417	0.0663417	0.0413417	0.0413417	0.0413417	0.0163417	0.0413417	0.0413417	0.0413417	-0.0336583	-0.0336583	-0.0586583	-0.0586583	-0.0836583	-0.133658	-0.133658	-0.133658	-0.108658	-0.108658	-0.133658	-0.0586583	-0.0336583	-0.0336583	0.0163417	0.0413417	0.0663417	0.0163417	0.0163417	-0.00865825	0.0413417	0.0163417	0.0163417	0.0413417	0.0163417
'MOp'	-0.0572731	-0.0485267	-0.0426958	-0.047069	-0.047069	-0.0485267	-0.0558154	-0.0616463	-0.0485267	-0.0572731	-0.0528999	-0.0543577	-0.0485267	-0.0499845	-0.0499845	-0.0456113	-0.0456113	-0.0528999	-0.0558154	-0.0528999	-0.0456113	-0.047069	-0.0499845	-0.0514422	-0.0514422	-0.0514422	-0.0558154	-0.0397804	-0.0412381	-0.0397804	-0.0339495	-0.031034	-0.0295763	-0.0339495	-0.0339495	-0.0412381	-0.0441536	-0.0426958	-0.0426958	-0.0412381	-0.0354072	-0.031034	-0.031034	-0.0324918	-0.0295763	-0.0266609	-0.0266609	-0.0179145	-0.0164568
'PF'	0.0515222	0.0671472	0.0827722	0.0827722	0.0671472	0.0983972	0.129647	0.0671472	0.0671472	0.129647	0.176522	0.145272	0.114022	0.114022	0.0202722	-0.0109778	0.0202722	0.0515222	0.0671472	0.0515222	0.0202722	0.0515222	0.0202722	-0.0109778	-0.0109778	0.0202722	-0.0578528	-0.0109778	0.0202722	0.0671472	0.0671472	0.0671472	0.0671472	0.0905847	0.0671472	0.0671472	0.114022	0.0671472	0.0202722	0.0983972	0.0983972	0.0515222	0.0515222	0.0827722	0.0671472	0.0671472	0.0671472	0.0671472	0.0671472
'LP'	-0.0483032	-0.0483032	-0.0483032	-0.0483032	-0.0512187	-0.0512187	-0.033726	-0.0278951	-0.0366414	-0.0191487	-0.0191487	-0.0191487	-0.0366414	-0.0453878	-0.0483032	-0.0657959	-0.0453878	-0.0512187	-0.0657959	-0.0541341	-0.0395569	-0.0366414	-0.0366414	-0.0453878	-0.0512187	-0.0453878	-0.0308105	-0.0278951	-0.033726	-0.0453878	-0.059965	-0.0687114	-0.0687114	-0.0687114	-0.0541341	-0.0628805	-0.0483032	-0.033726	-0.0278951	-0.0278951	-0.0220642	-0.0191487	-0.0220642	-0.0191487	-0.0278951	-0.0453878	-0.059965	-0.0512187	-0.0483032
'MRN'	-0.0817942	-0.075856	-0.0865448	-0.0865448	-0.0984213	-0.0817942	-0.0794189	-0.0675424	-0.0627918	-0.0604165	-0.0604165	-0.0604165	-0.0604165	-0.0580412	-0.0651671	-0.0627918	-0.0627918	-0.0390389	-0.0461648	-0.0461648	-0.0580412	-0.072293	-0.0627918	-0.072293	-0.0532906	-0.0580412	-0.0580412	-0.0627918	-0.072293	-0.0699177	-0.0699177	-0.0699177	-0.0651671	-0.0532906	-0.04854	-0.0366636	-0.0295377	-0.0342883	-0.0532906	-0.0580412	-0.0556659	-0.072293	-0.0699177	-0.0746683	-0.0651671	-0.0651671	-0.0675424	-0.0770436	-0.0746683
'VB'	-0.0210439	-0.0210439	-0.0240201	-0.0150915	-0.0269963	-0.0418773	-0.0359249	-0.0299725	-0.0210439	-0.00616298	0.00574179	-0.00616298	-0.00913917	-0.0180677	-0.0121154	-0.0210439	-0.0210439	-0.0210439	-0.0359249	-0.0269963	-0.0299725	-0.0210439	-0.0299725	-0.0329487	-0.0359249	-0.0359249	-0.0180677	-0.0210439	-0.0269963	-0.0329487	-0.0389011	-0.0389011	-0.0389011	-0.0240201	-0.0121154	-0.00318679	0.0027656	0.00574179	0.0116942	0.0235989	0.0176465	0.0384799	0.0265751	0.0295513	0.0325275	0.0206227	0.00871798	-0.00318679	-0.0240201
'APN'	-0.00846505	-0.00846505	-0.00846505	-0.00846505	0.00163596	0.04204	0.031939	0.052141	0.082444	0.052141	0.072343	0.102646	0.082444	0.072343	0.04204	0.04204	0.04204	0.04204	0.04204	0.052141	0.04204	0.062242	0.04204	0.031939	0.052141	0.072343	0.04204	0.031939	0.031939	0.011737	0.04204	0.062242	0.031939	0.011737	0.011737	0.011737	0.011737	0.00163596	0.031939	0.031939	0.062242	0.052141	0.04204	0.04204	0.04204	0.062242	0.04204	0.04204	0.031939
'mPFC'	-0.0837862	-0.0804529	-0.0737862	-0.0804529	-0.0704529	-0.0871196	-0.0804529	-0.0837862	-0.0837862	-0.0837862	-0.0937862	-0.0837862	-0.0704529	-0.0604529	-0.0671196	-0.0604529	-0.0437862	-0.0437862	-0.0604529	-0.0804529	-0.0971196	-0.100453	-0.0971196	-0.0971196	-0.0971196	-0.0904529	-0.0837862	-0.0837862	-0.0837862	-0.0837862	-0.0837862	-0.0871196	-0.0771196	-0.0671196	-0.0471196	-0.0404529	-0.0437862	-0.0637862	-0.0704529	-0.0771196	-0.0771196	-0.0771196	-0.0837862	-0.0704529	-0.0704529	-0.0787862	-0.0837862	-0.0837862	-0.0637862
'ORB'	-0.0815903	-0.0773665	-0.0731426	-0.0720866	-0.0815903	-0.0784224	-0.0784224	-0.0710307	-0.0668068	-0.0710307	-0.0678628	-0.0731426	-0.0636389	-0.0636389	-0.0646949	-0.0657508	-0.0668068	-0.0710307	-0.0699747	-0.0773665	-0.0815903	-0.0815903	-0.0826463	-0.0752545	-0.0784224	-0.0763105	-0.0763105	-0.0773665	-0.0826463	-0.0858142	-0.0889821	-0.091094	-0.0889821	-0.0837023	-0.0889821	-0.0889821	-0.0847582	-0.0847582	-0.0826463	-0.0815903	-0.0847582	-0.0826463	-0.0805344	-0.0699747	-0.0710307	-0.0794784	-0.0741986	-0.0752545	-0.0689187
SCm'	-0.0433415	-0.035277	-0.0393093	-0.0473738	-0.051406	-0.0473738	-0.0473738	-0.051406	-0.0635028	-0.0594706	-0.051406	-0.0635028	-0.0715673	-0.0715673	-0.0675351	-0.0635028	-0.0635028	-0.0635028	-0.0635028	-0.0635028	-0.0393093	-0.0393093	-0.019148	-0.0151157	-0.00906734	-0.0151157	-0.00301895	-0.00301895	-0.0272125	-0.019148	-0.0312448	-0.0231802	-0.0312448	-0.0473738	-0.051406	-0.0433415	-0.0151157	-0.00301895	-0.0151157	-0.00705121	-0.00301895	-0.019148	-0.0433415	-0.0473738	-0.0554383	-0.0635028	-0.0433415	-0.051406	-0.0393093
'RT'	-0.0279425	-0.0354051	-0.0316738	-0.0279425	-0.0316738	-0.0354051	-0.0279425	-0.0391365	-0.0279425	-0.0242111	-0.0204798	-0.0279425	-0.0316738	-0.0167484	-0.0279425	-0.0354051	-0.0354051	-0.0428678	-0.0354051	-0.0204798	0.00190828	0.00937097	-0.0130171	-0.0167484	-0.00928575	-0.0354051	-0.0316738	-0.0279425	-0.0167484	-0.0130171	-0.00182306	-0.0130171	-0.00928575	-0.00182306	0.00937097	0.00937097	0.00563963	0.0131023	0.00937097	-0.0055544	-0.0055544	-0.0279425	-0.0316738	-0.0279425	-0.0279425	-0.0242111	-0.0167484	-0.0167484	-0.0167484
'SUB'	-0.0387957	-0.0426125	-0.0464293	-0.0464293	-0.0464293	-0.0540629	-0.0578797	-0.0655133	-0.0616965	-0.0540629	-0.0502461	-0.0502461	-0.0464293	-0.0464293	-0.0540629	-0.0540629	-0.0502461	-0.0426125	-0.0349789	-0.0502461	-0.0464293	-0.0464293	-0.0464293	-0.0540629	-0.0273453	-0.0273453	-0.0273453	-0.0197118	-0.0273453	-0.0464293	-0.0502461	-0.0655133	-0.0845973	-0.0655133	-0.0578797	-0.0464293	-0.0387957	-0.0426125	-0.0502461	-0.0426125	-0.0311621	-0.0349789	-0.0349789	-0.0197118	-0.0273453	-0.0349789	-0.0273453	-0.0426125	-0.0502461
'PPC'	0.00550834	-0.00786064	0.00283455	0.000160749	-0.0185558	-0.0399462	-0.0399462	-0.0452938	-0.055989	-0.0452938	-0.029251	-0.0185558	-0.0185558	0.00818214	-0.0132082	0.00283455	-0.0132082	-0.0345986	-0.0399462	-0.0399462	-0.0452938	-0.029251	-0.0185558	-0.0132082	-0.00786064	0.000160749	0.00818214	0.0135297	0.0242249	0.0349201	0.0402677	0.0509629	0.0509629	0.0242249	0.0188773	-0.00786064	-0.00251305	-0.00251305	-0.00251305	-0.00786064	-0.0132082	-0.0185558	-0.029251	-0.029251	-0.0185558	-0.029251	-0.0345986	-0.029251	-0.0132082
'DG'	-0.0193395	-0.0113714	0.000580837	0.000580837	-0.0273076	-0.00738729	0.00854896	0.00854896	0.0205012	0.012533	-0.0113714	-0.0113714	-0.00340323	-0.00738729	-0.0153554	-0.0153554	-0.0312917	-0.0233235	-0.0312917	-0.0153554	-0.00738729	-0.0233235	-0.0113714	-0.0153554	-0.0193395	-0.0273076	-0.0193395	-0.0273076	-0.0193395	-0.0113714	-0.0113714	0.00854896	0.0244852	0.000580837	0.0165171	0.000580837	-0.0113714	-0.0312917	-0.0312917	-0.0273076	-0.0273076	-0.0312917	-0.0352757	-0.0352757	-0.0312917	-0.0312917	-0.0312917	-0.0352757	-0.0273076
'DCN'	-0.000468087	0.00822757	-0.0178594	-0.0178594	-0.0178594	-0.0178594	0.00822757	0.00822757	0.0256189	0.0517058	0.0343145	0.0169232	0.0169232	0.0256189	0.0517058	0.0517058	0.0517058	0.0777928	0.0951841	0.0517058	0.0430102	0.0256189	0.00822757	0.0256189	0.0517058	0.0430102	0.0430102	0.0169232	-0.0178594	0.00822757	-0.000468087	-0.0135116	-0.026555	-0.026555	-0.026555	0.00822757	0.00822757	-0.00916374	-0.0178594	-0.0178594	-0.0178594	-0.000468087	0.0169232	0.00822757	0.0169232	0.0169232	0.00822757	-0.026555	-0.026555
'CA1'	0.0132744	0.00866608	0.0132744	0.0132744	-0.0051588	-0.0143754	-0.0051588	-0.0051588	0.00405779	0.00866608	-0.0051588	0.022491	0.0132744	0.00405779	0.00866608	-0.0051588	-0.023592	-0.0143754	-0.023592	-0.0282003	-0.0143754	-0.0097671	-0.0143754	-0.0282003	-0.0374169	-0.023592	-0.0097671	-0.0143754	-0.0051588	-0.0097671	-0.0143754	-0.0189837	-0.0189837	-0.023592	-0.0143754	-0.0051588	-0.000550507	-0.0097671	-0.0097671	-0.000550507	0.00866608	0.0132744	0.00866608	0.00866608	-0.000550507	-0.0097671	-0.0051588	-0.0051588	-0.0051588
'PO'	-0.0460316	-0.0597773	-0.0632137	-0.0769594	-0.073523	-0.0803958	-0.0803958	-0.0529044	-0.0322859	-0.025413	-0.025413	-0.0288495	-0.0357223	-0.0425952	-0.0460316	-0.0460316	-0.0597773	-0.0529044	-0.0425952	-0.0460316	-0.0563409	-0.0425952	-0.0288495	-0.0322859	-0.0322859	-0.0288495	-0.0391587	-0.0425952	-0.0425952	-0.049468	-0.025413	-0.025413	-0.0460316	-0.0632137	-0.0597773	-0.0597773	-0.0632137	-0.0391587	-0.0391587	-0.0529044	-0.0563409	-0.0357223	-0.0185402	-0.025413	-0.0357223	-0.0597773	-0.0529044	-0.0357223	-0.0116673
'LGd'	0.02464	0.02464	-0.00313778	-0.00313778	-0.0586933	-0.0586933	-0.0586933	-0.0586933	0.02464	-0.00313778	0.02464	0.02464	-0.00313778	-0.00313778	0.0524178	0.02464	0.02464	-0.0309156	-0.0586933	-0.0586933	-0.0586933	-0.00313778	-0.00313778	-0.00313778	-0.00313778	-0.00313778	-0.00313778	-0.0586933	-0.00313778	-0.00313778	-0.0586933	-0.00313778	0.02464	0.0524178	-0.0586933	-0.0586933	-0.0586933	0.02464	-0.00313778	-0.00313778	-0.00313778	-0.0586933	-0.0586933	-0.0586933	-0.114249	-0.114249	-0.0586933	-0.0586933	0.0524178
'VISp'	-0.0608836	-0.0569926	-0.0414284	-0.0531015	-0.0414284	-0.0219731	-0.0180821	-0.00251786	-0.0103	-0.00251786	0.00137319	-0.00251786	-0.00640891	-0.014191	-0.00640891	-0.0375373	-0.0375373	-0.0414284	-0.0414284	-0.0492105	-0.0375373	-0.0239186	-0.0180821	-0.0180821	-0.0180821	0.00137319	0.00526424	-0.00251786	-0.0103	-0.0258642	-0.0258642	-0.0219731	-0.0180821	-0.0297552	-0.0258642	0.00137319	-0.014191	-0.00251786	0.00137319	-0.0180821	-0.0219731	-0.0180821	-0.0414284	-0.0492105	-0.0531015	-0.0531015	-0.0492105	-0.0375373	-0.0375373
'VISl/pl'	-0.0201798	-0.0201798	-0.0685669	-0.0685669	-0.100825	-0.100825	-0.100825	-0.0685669	-0.0363089	-0.0363089	-0.0201798	-0.0201798	-0.0363089	-0.0685669	0.0120782	0.0443363	0.0927234	0.0927234	0.0604653	0.0604653	0.0927234	0.0927234	0.108852	0.0927234	0.108852	0.0443363	0.0120782	-0.0201798	-0.0363089	-0.0201798	-0.0363089	-0.0363089	-0.0363089	-0.0201798	0.0282073	-0.00405081	-0.0201798	-0.00405081	0.0282073	-0.0201798	-0.0201798	-0.0201798	-0.0363089	-0.0201798	0.0120782	-0.0201798	-0.0201798	0.0120782	0.0120782
SCs'	-0.0220518	-0.0220518	-0.0220518	0.0234027	0.04613	0.04613	0.04613	0.04613	0.0915845	0.04613	0.0234027	0.04613	0.0234027	-0.0220518	-0.0220518	-0.0220518	0.0234027	0.0234027	0.04613	0.04613	0.04613	0.04613	0.0234027	-0.0220518	-0.0220518	-0.0220518	-0.0220518	-0.0220518	0.0234027	0.0234027	0.0234027	0.0234027	-0.0220518	-0.0220518	-0.0220518	0.0234027	0.0234027	0.04613	0.04613	0.04613	0.0915845	0.04613	0.04613	0.04613	0.0688573	0.137039	0.114312	0.114312	0.0688573
'RSP'	-0.0550484	-0.0550484	-0.0711774	-0.0550484	-0.0711774	-0.0308548	-0.0389194	-0.0147258	-0.00666129	0.0175323	-0.0147258	-0.0147258	-0.0227903	-0.0227903	-0.0308548	-0.0469839	-0.0711774	-0.095371	-0.0792419	-0.0711774	-0.0469839	-0.0550484	-0.0469839	-0.0469839	-0.0469839	-0.0469839	-0.0227903	-0.0469839	-0.0469839	-0.0308548	-0.0147258	-0.0147258	-0.00666129	-0.0711774	-0.0227903	-0.00666129	-0.0469839	-0.0550484	-0.0469839	-0.0389194	-0.0227903	-0.0550484	-0.0550484	-0.0308548	-0.0469839	-0.0227903	-0.0389194	-0.0227903	-0.0469839
Time from lick onset (s)	-1.5	-1.49	-1.48	-1.47	-1.46	-1.45	-1.44	-1.43	-1.42	-1.41	-1.4	-1.39	-1.38	-1.37	-1.36	-1.35	-1.34	-1.33	-1.32	-1.31	-1.3	-1.29	-1.28	-1.27	-1.26	-1.25	-1.24	-1.23	-1.22	-1.21	-1.2	-1.19	-1.18	-1.17	-1.16	-1.15	-1.14	-1.13	-1.12	-1.11	-1.1	-1.09	-1.08	-1.07	-1.06	-1.05	-1.04	-1.03	-1.02
[truncated: 202 more columns]

## Sheet: Figure 5h
Brain region name	Median half-peak width of response to a fast TF pulse (ms)	Onset of preparatory activity in TF-responsive units from lick time (s)
SCs'	84	0.05
'LGd'	77	-0.08
'VISp'	93.5	-0.04
'VISl/pl'	79.5	0.01
'RSP'	64	0.09
'PPC'	76	-0.18
'LP'	89.5	-0.4
SCm'	102.5	-0.23
'APN'	127	-0.27
'MRN'	122	-0.39
'NPC'	121	-0.49
'VAL'	138	-0.59
'VB'	97	-0.29
'RT'	87.5	-0.21
'PO'	90	-0.09
'PF'	155.5	-0.42
'ACA'	146.5	-0.86
'MOs'	163.5	-0.74
'ORB'	112	-0.24
'mPFC'	126	-0.26
'MOp'	219	-0.47
'CP'	132	-0.81
'GPe'	172	-0.54
'SNr/GPi'	126.5	-0.54
'SIM'	155	-0.62
'Lob4/5'	143	-0.75
'DCN'	158.5	-0.13
'CA1'	184.5	-0.13
'CA3'	87	-0.52
'DG'	113.5	-0.15
'SUB'	105	-0.21
