# Supplementary material for: Brain-wide dynamics linking sensation to action during decision-making
Source: Nature. 2024 Sep 11;634(8035):890–900. doi: 10.1038/s41586-024-07908-w (PMC11499283; doi:10.1038/s41586-024-07908-w)
Supplement: Supplementary file 9 — Source Data Fig. 6 [file 41586_2024_7908_MOESM9_ESM.xlsx]

## Sheet: Figure 6f
Brain region name									Mean relative occupancy between movement and movement-null subspaces (thresholded by lower 95% CI > 0 or upper 95% CI < 0)
SCm'	0	0	0	0	0	0	0	0	0	0	0	0	0	0	0	0	0	0	0	0	0	0	0	0	0	0	0	0	0	0	0	0	0	0	0	0	0	0	0	0	0	0	0	0	0	0	0	0	0
'ACA'	0	0	0	0	0	0	0	0	0	0	0	0	0	0	0	0	0	0	0	0	0	0	0	0	0	0	0	0	0	0	0	0	0	0	0	0	0	0	0	0	0	0	0	0	0	0	0	0	0
'CP'	0	0	0	0	0	0	0	0	0	0	0	0	0	0	0	0	0	0	0	0	0	0	0	0	0	0	0	0	0	0	0	0	0	0	0	0	0	0	0	0	0	0	0	0	0	0	0	0	0
'ORB'	0.693508	0.684519	0.669358	0.64323	0.602768	0	0	0	0	0	0	0	0	0	0	0	0	0	0	0	0	0	0	0	0	0	0	0	0	0	0	0	0	0	0	0	0	0	0	0	0	0	0	0	0	0	0	0	0
'Lob4/5'	0	0	0	0	0	0	0	0	0	0	0	0	0	0	0	0	0	0	0	0	0	0	0	0	0	0	0	0	0	0	0	0	0	0	0	0.541113	0.547279	0.531392	0	0	0	0	0	0	0	0	0	0	0
'mPFC'	0	0	0	0	0	0	0	0	0	0	0	0	0	0	0	0	0	0	0	0	0	0	0	0	0	0	0	0	0	0	0	0	0	0	0	0	0	0	0	0	0	0	0	0	0	0	0	0	0
'MOs'	0.633287	0.637678	0.623878	0.578067	0.495901	0	0	0	0	0	0	0	0	0	0	0	0	0	0	0	0	0	0	0	0	0	0	0	0	0	0	0	0	0	0	0	0	0	0	0	0	0	0	0	0	0	0	0	0
'MRN'	0	0	0	0	0	0	0	0	0	0	0	0	0	0	0	0	0	0	0	0	0	0	0	0	0	0	0	0	0	0	0	0	0	0	0	0	0	0	0	0	0	0	0	0	0	0	0	0	0
'RT'	0	0	0	0	0	0	0	0	0	0	0	0	0	0	0	0	0	0	0	0	0	0	0	0	0	0	0	0	0	0	0	0	0	0	0	0	0	0	0	0	0	0	0	0	0	0	0	0	0
'CA1'	0	0	0	0	0	0	0	0	0	0	0	0	0	0	0	0	0	0	0	0	0	0	0	0	0	0	0	0	0	0	0	0	0	0	0	0	0	0	0	0	0	0	0	0	0	0	0	0	0
'LP'	0	0	0	0	0	0	0	0	0	0	0	0	0	0	0	0	0	0	0	0	0	0	0	0	0	0	0	0	0	0	0	0	0	0	0	0	0	0	0	0	0	0	0	0	0	0	0	0	0
'MOp'	0	0	0	0	0	0	0	0	0	0	0	0	0	0	0	0	0	0	0	0	0	0	0	0	0	0	0	0	0	0	0	0	0	0	0	0	0	0	0	0	0	0	0	0	0	0	0	0	0
'SNr/GPi'	0	0	0	0	0	0	0	0	0	0	0	0	0	0	0	0	0	0	0	0	0	0	0	0	0	0	0	0	0	0	0	0	0	0	0	0	0	0	0	0	0	0	0	0	0	0	0	0	0
'SIM'	0	0	0	0	0	0	0	0	0	0.550183	0.531262	0	0	0	0	0	0	0	0	0	0	0	0	0	0	0	0	0	0	0	0	0	0	0	0	0	0	0	0	0	0	0	0	0	0	0	0	0	0
'CRUS1/2'	0	0	0	0	0	0	0	0	0	0	0	0	0	0	0	0	0	0	0	0	0	0	0	0	0	0	0	0	0	0	0	0	0	0	0	0	0	0	0	0	0	0	0	0	0	0	0	0	0
'LHA'	0	0	0	0	0	0	0	0	0	0	0	0	0	0	0	0	0	0	0	0	0	0	0	0	0	0	0	0	0	0	0	0	0	0	0	0	0	0	0	0	0	0	0	0	0	0	0	0	0
'GPe'	0	0	0	0	0	0	0	0	0	0	0	0	0	0	0	0	0	0	0	0	0	0	0	0	0	0	0	0	0	0	0	0	0	0	0	0	0	0	0	0	0	0	0	0	0	0	0	0	0
'NPC'	0	0	0	0	0	0	0	0	0	0	0	0	0	0	0	0	0	0	0	0	0	0	0	0	0	0	0	0	0	0	0	0	0	0	0	0	0	0	0	0	0	0	0	0	0	0	0	0	0
'MD/VM'	0	0	0	0	0	0	0	0	0	0	0	0	0	0	0	0	0	0	0	0	0	0	0	0	0	0	0	0	0	0	0	0	0	0	0	0	0	0	0	0	0	0	0	0	0	0	0	0	0
'RSP'	0	0	0	0	0	0	0	0	0	0	0	0	0	0	0	0	0	0	0	0	0	0	0	0	0	0	0	0	0	0	0	0	0	0	0	0	0	0	0	0	0	0	0	0	0	0	0	0	0
'VAL'	0	0	0	0	0	0	0	0	0	0	0	0	0	0	0	0	0	0	0	0	0	0	0	0	0	0	0	0	0	0	0	0	0	0	0	0	0	0	0	0	0	0	0	0	0	0	0	0	0
'VB'	0	0	0	0	0	0	0	0	0	0	0	0	0	0	0	0	0	0	0	0	0	0	0	0	0	0	0	0	0	0	0	0	0	0	0	0	0	0	0	0	0	0	0	0	0	0	0	0	0
'AI'	0	0	0	0	0	0	0	0	0	0	0	0	0	0	0	0	0	0	0	0	0	0	0	0	0	0	0	0	0	0	0	0	0	0	0	0	0	0	0	0	0	0	0	0	0	0	0	0	0
'CL'	0	0	0	0	0	0	0	0	0	0	0	0	0	0	0	0	0	0	0	0	0	0	0	0	0	0	0	0	0	0	0	0	0	0	0	0	0	0	0	0	0	0	0	0	0	0	0	0	0
'CA3'	0	0	0	0	0	0	0	0	0	0	0	0	0	0	0	0	0	0	0	0	0	0	0	0	0	0	0	0	0	0	0	0	0	0	0	0	0	0	0	0	0	0	0	0	0	0	0	0	0
'DCN'	0	0	0	0	0	0	0	0	0	0	0	0	0	0	0	0	0	0	0	0	0	0	0	0	0	0	0	0	0	0	0	0	0	0	0	0	0	0	0	0	0	0	0	0	0	0	0	0	0
'PF'	0	0	0	0	0	0	0	0	0	0	0	0	0	0	0	0	0	0	0	0	0	0	0	0	0	0	0	0	0	0	0	0	0	0	0	0	0	0	0	0	0	0	0	0	0	0	0	0	0
'FL/PFL'	0	0	0	0	0	0	0	0	0	0	0	0	0	0	0	0	0	0	0	0	0	0	0	0	0	0	0	0	0	0	0	0	0	0	0	0	0	0	0	0	0	0	0	0	0	0	0	0	0
'PPC'	0	0	0	0	0	0	0	0	0	0	0	0	0	0	0	0	0	0	0	0	0	0	0	0	0	0	0	0	0	0	0	0	0	0	0	0	0	0	0	0	0	0	0	0	0	0	0	0	0
'CENT3'	0	0	0	0	0	0	0	0	0	0	0	0	0	0	0	0	0	0	0	0	0	0	0	0	0	0	0	0	0	0	0	0	0	0	0	0	0	0	0	0	0	0	0	0	0	0	0	0	0
'LD'	0	0	0	0	0	0	0	0	0	0	0	0	0	0	0	0	0	0	0	0	0	0	0	0	0	0	0	0	0	0	0	0	0	0	0	0	0	0	0	0	0	0	0	0	0	0	0	0	0
'DP'	0	0	0	0	0	0	0	0	0	0	0	0	0	0	0	0	0	0	0	0	0	0	0	0	0	0	0	0	0	0	0	0	0	0	0	0	0	0	0	0	0	0	0	0	0	0	0	0	0
'FRP'	0	0	0	0	0	0	0	0	0	0	0	0	0	0	0	0	0	0	0	0	0	0	0	0	0	0	0	0	0	0	0	0	0	0	0	0	0	0	0	0	0	0	0	0	0	0	0	0	0
'PO'	0	0	0	0	0	0	0	0	0	0	0	0	0	0	0	0	0	0	0	0	0	0	0	0	0	0	0	0	0	0	0	0	0	0	0	0	0	0	0	0	0	0	0	0	0	0	0	0	0
'GRN'	0	0	0	0	0	0	0	0	0	0	0	0	0	0	0	0	0	0	0	0	0	0	0	0	0	0	0	0	0	0	0	0	0	0	0	0	0	0	0	0	0	0	0	0	0	0	0	0	0
'MV'	0	0	0	0	0	0	0	0	0	0	0	0	0	0	0	0	0	0	0	0	0	0	0	0	0	0	0	0	0	0	0	0	0	0	0	0	0	0	0	0	0	0	0	0	0	0	0	0	0
'VISp'	0	0	0	0	0	0	0	0	0	0	0	0	0	0	0	0	0	0	0	0	0	0	0	0	0	0	0	0	0	0	0	0	0	0	0	0	0	0	0	0	0	0	0	0	0	0	0	0	0
'IC'	0	0	0	0	0	0	0	0	0	0	0	0	0	0	0	0	0	0	0	0	0	0	0	0	0	0	0	0	0	0	0	0	0	0	0	0	0	0	0	0	0	0	0	0	0	0	0	0	0
'SUB'	0	0	0	0	0	0	0	0	0	0	0	0	0	0	0	0	0	0	0	0	0	0	0	0	0	0	0	0	0	0	0	0	0	0	0	0	0	0	0	0	0	0	0	0	0	0	0	0	0
'APN'	0	0	0	0	0	0	0	0	0	0	0	0	0	0	0	0	0	0	0	0	0	0	0	0	0	0	0	0	0	0	0	0	0	0	0	0	0	0	0	0	0	0	0	0	0	0	0	0	0
'VISl/pl'	0	0	0	0	0	0	0	0	0	0	0	0	0	0	0	0	0	0	0	0	0	0	0	0	0	0	0	0	0	0	0	0	0	0	0	0	0	0	0	0	0	0	0	0	0	0	0	0	0
'TTd'	0	0	0	0	0	0	0	0	0	0	0	0	0	0	0	0	0	0	0	0	0	0	0	0	0	0	0	0	0	0	0	0	0	0	0	0	0	0	0	0	0	0	0	0	0	0	0	0	0
'Eth'	0	0	0	0	0	0	0	0	0	0	0	0	0	0	0	0	0	0	0	0	0	0	0	0	0	0	0	0	0	0	0	0	0	0	0	0	0	0	0	0	0	0	0	0	0	0	0	0	0
Time from lick onset (s)	-2	-1.99	-1.98	-1.97	-1.96	-1.95	-1.94	-1.93	-1.92	-1.91	-1.9	-1.89	-1.88	-1.87	-1.86	-1.85	-1.84	-1.83	-1.82	-1.81	-1.8	-1.79	-1.78	-1.77	-1.76	-1.75	-1.74	-1.73	-1.72	-1.71	-1.7	-1.69	-1.68	-1.67	-1.66	-1.65	-1.64	-1.63	-1.62	-1.61	-1.6	-1.59	-1.58	-1.57	-1.56	-1.55	-1.54	-1.53	-1.52
Brain region name									Mean relative occupancy between movement and movement-null subspaces
SCm'	0.48105	0.492746	0.498555	0.490828	0.471687	0.452715	0.440898	0.440847	0.449224	0.45789	0.460564	0.453527	0.446438	0.439061	0.427976	0.41353	0.380513	0.334044	0.267236	0.205708	0.18461	0.194675	0.23432	0.254033	0.261655	0.245424	0.210959	0.180694	0.171745	0.173375	0.184797	0.197986	0.218954	0.252723	0.312585	0.378993	0.43265	0.447626	0.415933	0.353458	0.306783	0.297237	0.325078	0.377014	0.431931	0.474007	0.496641	0.50015	0.487803
'ACA'	0.164269	0.239404	0.313788	0.371155	0.408603	0.430045	0.438535	0.433989	0.407189	0.336102	0.216675	0.10905	0.0420495	0.0337512	0.0790038	0.130797	0.172573	0.181898	0.157603	0.11038	0.0758391	0.0740062	0.121781	0.192122	0.26398	0.32711	0.385708	0.429856	0.442119	0.41533	0.35536	0.289658	0.247821	0.252805	0.296991	0.346541	0.37159	0.348572	0.269024	0.168418	0.0697092	0.0103103	-0.0308329	-0.0424274	-0.0309523	0.0071297	0.0622719	0.119053	0.157026
'CP'	0.000685746	0.0193407	0.0137637	-0.0225214	-0.0781586	-0.10718	-0.102624	-0.0963136	-0.100763	-0.113765	-0.12064	-0.10486	-0.0601194	-0.0182711	0.0222678	0.0534102	0.0769434	0.103319	0.156728	0.202672	0.220577	0.208323	0.168859	0.114199	0.0722375	0.0713314	0.0952288	0.135435	0.15792	0.143312	0.100475	0.0400297	0.016769	0.0322455	0.0331946	0.00578334	-0.0208768	-0.0218121	-0.00866652	0.00877427	0.0213808	0.034807	0.0727375	0.108155	0.124792	0.112975	0.0833183	0.0564939	0.0319874
'ORB'	0.693508	0.684519	0.669358	0.64323	0.602768	0.537142	0.438126	0.324149	0.223719	0.143737	0.081996	0.0432768	0.0177527	0.00138297	-0.000383454	0.00844532	0.0338532	0.0628819	0.091925	0.117165	0.153662	0.244512	0.35294	0.440874	0.47758	0.465681	0.428862	0.393725	0.381032	0.386018	0.40182	0.418449	0.42308	0.417805	0.399559	0.357119	0.285223	0.207384	0.144961	0.115066	0.123732	0.168367	0.223784	0.281853	0.336465	0.386283	0.42923	0.447954	0.441298
'Lob4/5'	0.143813	0.211267	0.285211	0.341803	0.394045	0.449992	0.490185	0.493039	0.465549	0.425744	0.398469	0.399316	0.421125	0.445005	0.44212	0.397523	0.33233	0.26376	0.199885	0.155548	0.141263	0.136122	0.136198	0.151632	0.168748	0.175465	0.165821	0.116637	0.0630438	0.0298494	0.0557672	0.140824	0.279242	0.421381	0.506769	0.541113	0.547279	0.531392	0.494588	0.44818	0.399725	0.346466	0.284592	0.223927	0.180659	0.156705	0.163312	0.206211	0.298223
'mPFC'	0.411764	0.408248	0.392286	0.399887	0.428073	0.448107	0.449168	0.436928	0.431286	0.436578	0.462994	0.487947	0.508935	0.523656	0.529788	0.517766	0.473111	0.386277	0.299278	0.234346	0.209223	0.218458	0.189507	0.149001	0.142318	0.187984	0.281746	0.375377	0.444432	0.468371	0.469383	0.480385	0.499272	0.513444	0.523631	0.520397	0.494925	0.450361	0.398137	0.340679	0.288694	0.249418	0.224181	0.218692	0.23822	0.251922	0.261452	0.255865	0.263918
'MOs'	0.633287	0.637678	0.623878	0.578067	0.495901	0.375874	0.245078	0.141167	0.0813658	0.0762141	0.122322	0.199158	0.260544	0.202327	0.0694408	-0.0852554	-0.18871	-0.260808	-0.313021	-0.348284	-0.350871	-0.286479	-0.143015	0.0482092	0.228705	0.351967	0.392331	0.356747	0.286197	0.201382	0.113539	0.0305243	-0.0399962	-0.0911769	-0.11339	-0.0922503	-0.0128086	0.0916914	0.172688	0.192262	0.169689	0.137909	0.103346	0.0636194	0.0281947	0.0101273	0.0129828	0.0171342	0.0171185
'MRN'	0.210452	0.240325	0.281254	0.321098	0.344732	0.333898	0.266826	0.154782	0.0359072	-0.0552775	-0.109562	-0.128037	-0.108852	-0.0569462	0.00915395	0.0793883	0.148171	0.208567	0.24414	0.241026	0.203688	0.14061	0.0717166	0.0211068	-0.0020939	0.0113903	0.0696558	0.136737	0.194655	0.217225	0.232425	0.248925	0.264105	0.29498	0.329793	0.346815	0.330647	0.277403	0.213867	0.160783	0.12613	0.116383	0.141414	0.200142	0.264301	0.246942	0.181824	0.112298	0.0689442
'RT'	0.175978	0.219617	0.249334	0.262188	0.260139	0.241769	0.223486	0.217292	0.233313	0.258889	0.278137	0.283666	0.292476	0.30499	0.31623	0.321858	0.307005	0.286254	0.269311	0.264775	0.242139	0.153195	0.0332438	-0.0544259	-0.0910052	-0.0873135	-0.0536494	-0.00386345	0.0596355	0.132273	0.211728	0.288099	0.328472	0.27926	0.19157	0.120988	0.103625	0.148044	0.235487	0.329258	0.391552	0.413253	0.400106	0.345365	0.260436	0.172891	0.106787	0.0666762	0.0180186
'CA1'	0.110194	0.121281	0.143351	0.175904	0.218099	0.259666	0.302912	0.336272	0.345258	0.330611	0.303367	0.267177	0.235468	0.218388	0.206527	0.204769	0.205794	0.202819	0.183766	0.152354	0.158074	0.222134	0.328346	0.414465	0.453329	0.445242	0.40484	0.341219	0.281542	0.256309	0.245278	0.238961	0.246351	0.241199	0.226255	0.221472	0.224674	0.268361	0.327094	0.371536	0.381336	0.364781	0.334737	0.298537	0.274082	0.270262	0.282575	0.28724	0.290704
'LP'	-0.00496772	0.00945593	0.0430888	0.0866414	0.136147	0.185534	0.213895	0.222952	0.217303	0.199331	0.180574	0.153664	0.117752	0.0973651	0.0777351	0.062628	0.0517813	0.037161	0.032331	0.0449143	0.0755275	0.122484	0.155192	0.17035	0.179964	0.184565	0.191985	0.210054	0.231218	0.241888	0.230499	0.186092	0.139734	0.114645	0.119198	0.142928	0.161253	0.174526	0.175086	0.179195	0.205346	0.231395	0.242851	0.248244	0.244687	0.242657	0.243276	0.249473	0.255267
'MOp'	0.324609	0.311374	0.300233	0.282284	0.260773	0.244305	0.227281	0.211149	0.188912	0.154466	0.12698	0.119452	0.141541	0.225091	0.284461	0.296989	0.254491	0.171968	0.0995728	0.0453042	0.0174523	0.0180437	0.0404804	0.0699464	0.0850109	0.077813	0.0574472	0.0247096	0.00196646	-0.0107919	-0.013679	0.00217783	0.0337761	0.0851414	0.150576	0.201221	0.208285	0.196247	0.174895	0.154731	0.146029	0.152187	0.181806	0.231972	0.278484	0.301596	0.279694	0.24753	0.240252
'SNr/GPi'	0.2637	0.150311	0.0775914	0.0816428	0.141645	0.230603	0.32951	0.415311	0.452178	0.396088	0.247993	0.115915	0.0540575	0.0213855	-0.00627306	-0.0287799	-0.0262621	0.0378446	0.136369	0.191814	0.197685	0.184431	0.189812	0.207249	0.205641	0.173677	0.124582	0.0751099	0.0671148	0.105243	0.165357	0.198078	0.203826	0.209032	0.217963	0.235462	0.255793	0.269014	0.267157	0.25357	0.237313	0.235772	0.24195	0.235743	0.207052	0.182567	0.163589	0.167297	0.186122
'SIM'	0.183317	0.111078	0.0191032	-0.0209422	0.0813613	0.258421	0.398531	0.487625	0.537192	0.550183	0.531262	0.487251	0.423649	0.345686	0.262997	0.193627	0.165084	0.174166	0.215528	0.245266	0.290758	0.343397	0.381911	0.400537	0.386044	0.338525	0.258832	0.147494	0.0207418	-0.08021	-0.13418	-0.145414	-0.10349	-0.012884	0.112776	0.183625	0.1179	0.00419717	-0.0875452	-0.135526	-0.138624	-0.0699766	0.0836846	0.23055	0.276165	0.237802	0.176783	0.133815	0.121869
'CRUS1/2'	0.225852	0.184083	0.144994	0.10825	0.0956807	0.120481	0.172943	0.223049	0.230061	0.201743	0.163523	0.107826	0.0337562	-0.0470817	-0.0972717	-0.0910922	-0.0318801	0.0667134	0.153427	0.206783	0.219962	0.18862	0.149005	0.114335	0.105971	0.117621	0.136004	0.154788	0.188809	0.224215	0.240356	0.215539	0.154296	0.0859901	0.0286319	0.0191031	0.0594702	0.0921289	0.132375	0.160934	0.181253	0.199665	0.208126	0.211864	0.203439	0.183695	0.170105	0.157621	0.122294
'LHA'	0.0890006	0.109939	0.147447	0.190926	0.23857	0.288193	0.332054	0.359632	0.348883	0.295216	0.216322	0.132343	0.103798	0.15978	0.225766	0.265915	0.290006	0.283162	0.25329	0.207012	0.156729	0.108757	0.0808727	0.0716072	0.0821981	0.105716	0.131877	0.142774	0.126788	0.10524	0.0802137	0.0604834	0.0733965	0.105972	0.186991	0.263586	0.28272	0.271279	0.231959	0.173595	0.0962179	0.0305246	0.0256437	0.0660983	0.114125	0.137477	0.139833	0.120105	0.0855702
'GPe'	0.29114	0.300303	0.313629	0.33211	0.355428	0.368359	0.361953	0.307633	0.214865	0.140144	0.189928	0.289021	0.364432	0.390973	0.362424	0.301537	0.217665	0.157296	0.146328	0.140169	0.115596	0.0786406	0.0680376	0.0492402	0.00597325	-0.0451969	-0.082292	-0.0906859	-0.0545213	0.0298892	0.136447	0.205694	0.179575	0.115508	0.0677157	0.0834938	0.132522	0.17387	0.196893	0.196444	0.173346	0.147719	0.123816	0.107362	0.100589	0.104161	0.136983	0.194278	0.257146
'NPC'	0.184217	0.136974	0.0957221	0.0786913	0.0715258	0.070329	0.0480532	0.00952764	-0.0342884	-0.0741109	-0.10872	-0.133145	-0.135979	-0.134316	-0.125477	-0.106696	-0.0739241	-0.0132886	0.0709049	0.140099	0.145287	0.0881283	0.0200975	-0.00500555	0.00968844	0.0419518	0.0774403	0.108683	0.137518	0.153072	0.160195	0.180167	0.198594	0.209753	0.214537	0.213031	0.199838	0.176851	0.144958	0.0987605	0.0478266	0.0236752	0.0299327	0.0464938	0.0466529	0.013813	-0.0106864	0.0103076	0.0965613
'MD/VM'	0.316926	0.320697	0.312507	0.27987	0.222731	0.144399	0.0644634	0.0129852	-0.00574087	-0.00165826	0.0179225	0.0532805	0.0844729	0.100652	0.116623	0.144809	0.177804	0.192046	0.20231	0.20782	0.192163	0.163471	0.135399	0.106232	0.0504929	0.010293	-0.0128912	-0.0182501	-0.00340994	0.0222859	0.0662503	0.112668	0.169845	0.203072	0.214089	0.212562	0.199297	0.199528	0.210196	0.229513	0.247341	0.264407	0.247379	0.202784	0.152591	0.123992	0.127147	0.1297	0.11101
'RSP'	-0.124172	-0.17143	-0.21505	-0.239623	-0.247247	-0.243213	-0.245938	-0.260592	-0.270262	-0.220632	-0.0973151	0.0641719	0.218368	0.338782	0.406448	0.42511	0.393569	0.34183	0.292162	0.264857	0.268535	0.292799	0.328084	0.361009	0.375503	0.368302	0.340268	0.290769	0.210033	0.106108	0.0621261	0.0800573	0.122301	0.172077	0.219106	0.254068	0.269657	0.261807	0.230574	0.180411	0.12502	0.0814376	0.055771	0.0469652	0.0482908	0.0488283	0.0553951	0.0613889	0.0695627
'VAL'	0.104989	0.100281	0.0737352	0.0262803	-0.0145402	-0.0278246	-0.00946675	0.0509509	0.124459	0.19774	0.27252	0.330986	0.35868	0.339069	0.282534	0.232103	0.211872	0.207317	0.208997	0.246605	0.304518	0.351777	0.337706	0.274831	0.193998	0.123201	0.0618637	0.0176307	0.00961932	0.0421582	0.137702	0.232369	0.288658	0.298188	0.301985	0.314105	0.329957	0.345676	0.331349	0.257786	0.133058	0.00402737	-0.0739314	-0.102062	-0.101433	-0.0899535	-0.0643737	-0.0169716	0.0677113
'VB'	0.0383531	0.0150896	0.0140923	0.0441654	0.0783137	0.0972089	0.109306	0.127498	0.15514	0.186117	0.204693	0.196469	0.162294	0.119165	0.0705995	0.0263599	-0.00608463	-0.0208204	-0.0229362	-0.016415	0.0180439	0.0894963	0.18772	0.234854	0.187842	0.0693922	-0.0340723	-0.0577104	0.00294204	0.110924	0.220378	0.296177	0.31971	0.30177	0.257477	0.20321	0.145918	0.109854	0.104828	0.133041	0.178221	0.238064	0.303558	0.368182	0.423977	0.455837	0.44737	0.401254	0.338679
'AI'	0.156656	0.128124	0.107129	0.107248	0.126211	0.167301	0.216241	0.264058	0.297545	0.307457	0.289244	0.251459	0.195268	0.120552	0.0506244	0.0173783	0.0254569	0.0526798	0.0858151	0.112936	0.131582	0.145029	0.163062	0.199792	0.225841	0.253558	0.245023	0.214493	0.168952	0.135213	0.133299	0.154991	0.170264	0.166444	0.155228	0.135199	0.110291	0.0901939	0.0701898	0.0483413	0.031181	0.0349333	0.0627884	0.108865	0.171178	0.237592	0.280658	0.315895	0.325901
'CL'	0.159349	0.126755	0.111641	0.11431	0.127407	0.150268	0.177251	0.187803	0.179462	0.156375	0.122118	0.0947675	0.0970577	0.109492	0.13049	0.149852	0.163372	0.174606	0.190227	0.212833	0.233007	0.267272	0.280878	0.274489	0.25565	0.242055	0.256147	0.287939	0.309201	0.304837	0.262926	0.211553	0.176067	0.164364	0.184218	0.201889	0.216827	0.241031	0.280909	0.324994	0.341643	0.352042	0.352284	0.334476	0.307729	0.286976	0.278452	0.279896	0.257814
'CA3'	0.270729	0.218207	0.160189	0.121494	0.118541	0.149787	0.206441	0.274278	0.329984	0.34789	0.318525	0.247957	0.17741	0.154059	0.166557	0.20726	0.244391	0.268681	0.290041	0.288128	0.263035	0.224858	0.172577	0.125588	0.104928	0.131048	0.1808	0.23718	0.24291	0.191319	0.128815	0.0899804	0.0717273	0.0811226	0.0940283	0.11708	0.159807	0.200175	0.238914	0.280401	0.321913	0.348339	0.343569	0.309208	0.227326	0.119451	0.0493053	-0.000998554	-0.0402729
'DCN'	0.143856	0.154181	0.170016	0.176412	0.162822	0.157354	0.182715	0.232732	0.29091	0.334167	0.350917	0.331732	0.276845	0.203803	0.1377	0.0968498	0.0908048	0.100552	0.140921	0.189929	0.230182	0.259349	0.22735	0.166754	0.0929012	0.0243724	-0.0256035	-0.0434057	-0.0268873	0.010171	0.0666618	0.116352	0.152255	0.189107	0.234132	0.277114	0.316835	0.338929	0.332918	0.308062	0.28079	0.253644	0.213853	0.159906	0.101774	0.0555136	0.0206319	0.0149541	0.024384
'PF'	0.336312	0.29064	0.230025	0.167359	0.111049	0.0712339	0.056146	0.0648672	0.0716504	0.0938115	0.0959585	0.0973509	0.112136	0.119135	0.113274	0.08223	0.0238956	-0.0628291	-0.156877	-0.224159	-0.238651	-0.192884	-0.109948	-0.00771512	0.100945	0.180286	0.181618	0.116871	0.0262953	-0.0336149	-0.0702312	-0.0974187	-0.121487	-0.147229	-0.150578	-0.14017	-0.127911	-0.071936	0.0339858	0.1672	0.277378	0.307642	0.247554	0.145418	0.0565027	-0.00331487	-0.0293075	-0.0105148	0.0336885
'FL/PFL'	0.271504	0.279147	0.273553	0.257357	0.234251	0.200716	0.153582	0.14679	0.175217	0.202867	0.218416	0.213934	0.181873	0.143558	0.117707	0.112912	0.136612	0.164111	0.1807	0.183291	0.162748	0.157614	0.179829	0.201508	0.200534	0.172921	0.164141	0.176022	0.20777	0.244979	0.281126	0.313187	0.328939	0.321504	0.296705	0.270961	0.240953	0.203964	0.176967	0.160618	0.167547	0.185931	0.230849	0.280659	0.305858	0.294086	0.241743	0.158731	0.0734836
'PPC'	0.261088	0.211923	0.150204	0.113068	0.102654	0.133672	0.175518	0.216241	0.236726	0.191451	0.0872311	-0.0199469	-0.102235	-0.153671	-0.175978	-0.177102	-0.144075	-0.0663097	0.0651084	0.207015	0.298663	0.343891	0.34973	0.310461	0.251359	0.19716	0.184571	0.223818	0.280805	0.340645	0.366888	0.379764	0.372157	0.337267	0.276164	0.203436	0.122792	0.0510396	0.0127693	0.0424161	0.085822	0.13186	0.17893	0.190138	0.189312	0.23063	0.329626	0.435658	0.480864
'CENT3'	-0.0506645	-0.0406853	-0.0233557	0.00800803	0.042787	0.0762124	0.10192	0.122715	0.116128	0.0862529	0.0478847	0.0446934	0.0612165	0.0970698	0.137419	0.162083	0.187006	0.216591	0.261788	0.286609	0.285414	0.24383	0.155539	0.0421617	-0.0305995	-0.00330375	0.116207	0.234837	0.309848	0.363945	0.395473	0.394046	0.343112	0.236668	0.13166	0.0924437	0.123125	0.197108	0.271399	0.320532	0.323525	0.278884	0.195423	0.0916156	0.00443881	-0.062839	-0.112685	-0.140995	-0.147547
'LD'	0.229549	0.175764	0.0830605	-0.0338112	-0.146136	-0.228938	-0.260809	-0.231492	-0.123871	0.0497764	0.22862	0.331375	0.342077	0.309795	0.254642	0.185872	0.111225	0.0616258	0.0760636	0.138377	0.208816	0.206226	0.161698	0.0985797	0.0415644	0.0160913	0.0234454	0.0803305	0.144223	0.199355	0.176156	0.0765686	-0.0358309	-0.10118	-0.112139	-0.0723924	0.00163052	0.0949284	0.170391	0.201514	0.196043	0.202874	0.207571	0.186845	0.169954	0.183042	0.212677	0.22937	0.24512
'DP'	0.107112	0.120644	0.136384	0.151168	0.154393	0.147298	0.145802	0.146449	0.173365	0.211976	0.234686	0.227506	0.198371	0.159653	0.130966	0.13427	0.169861	0.208315	0.218866	0.197875	0.151284	0.138702	0.158308	0.206481	0.266457	0.323759	0.365505	0.397373	0.418821	0.432045	0.432158	0.408488	0.363794	0.31614	0.277942	0.247398	0.210494	0.202106	0.234119	0.281048	0.320877	0.347481	0.351392	0.346958	0.337289	0.331136	0.329841	0.32596	0.324452
'FRP'	0.271333	0.314612	0.304677	0.272644	0.248285	0.250392	0.266847	0.27644	0.263577	0.246674	0.245035	0.258643	0.256023	0.237501	0.17295	0.0777257	-0.00601018	-0.0617511	-0.0691906	-0.0253229	0.0528336	0.137412	0.224842	0.283479	0.301133	0.309916	0.315557	0.31872	0.315215	0.309485	0.298223	0.287807	0.265939	0.233235	0.197848	0.151521	0.107252	0.0704593	0.0458212	0.0422267	0.0633686	0.107274	0.174814	0.232968	0.280894	0.287192	0.279455	0.291022	0.324822
'PO'	0.246663	0.145926	0.0378498	-0.0560878	-0.117176	-0.13883	-0.113965	-0.0624542	-0.00307818	0.0487193	0.0898794	0.125292	0.169215	0.19588	0.205352	0.208597	0.213298	0.21457	0.206132	0.187149	0.147637	0.0915484	0.0643712	0.0791089	0.107244	0.139545	0.142376	0.146615	0.178224	0.234262	0.270368	0.286012	0.261399	0.190903	0.083788	0.01089	-0.040606	-0.0750966	-0.0936172	-0.0992713	-0.0722821	-0.016323	0.0544962	0.136911	0.213188	0.261269	0.272969	0.232955	0.169795
'GRN'	-0.0953095	-0.106124	-0.0972526	-0.0539151	0.0255888	0.125803	0.226347	0.260602	0.215687	0.119037	0.0273569	-0.00856225	-0.0380263	-0.0704555	-0.0823569	-0.0561935	-0.0227607	0.0154499	0.0518307	0.0836547	0.134362	0.174345	0.195898	0.160237	0.0867782	0.0112421	-0.0173696	0.0194033	0.10366	0.189328	0.260645	0.311725	0.358691	0.38085	0.360585	0.305442	0.228085	0.147176	0.0755498	0.0548737	0.0707103	0.0925073	0.0867302	0.0730736	0.0835021	0.113878	0.161328	0.216048	0.258838
'MV'	0.226205	0.173643	0.14727	0.156353	0.200512	0.262897	0.305827	0.327048	0.328234	0.311973	0.292451	0.249993	0.165829	0.0260268	-0.0953881	-0.138636	-0.141478	-0.118828	-0.0836537	-0.0377339	0.0234271	0.0902846	0.148606	0.18679	0.207261	0.198834	0.168522	0.13298	0.106551	0.0906954	0.0785656	0.0646832	0.0599323	0.0712089	0.0883926	0.10895	0.140946	0.153078	0.157487	0.142268	0.127146	0.124072	0.145829	0.20635	0.289334	0.357707	0.393715	0.403543	0.392652
'VISp'	0.381142	0.408885	0.447619	0.491161	0.525527	0.538843	0.529371	0.500537	0.455295	0.404968	0.357921	0.317324	0.283472	0.249386	0.212779	0.170883	0.133016	0.117022	0.12816	0.155473	0.197871	0.224192	0.191594	0.11759	0.0524602	0.0338802	0.0436554	0.0680683	0.104761	0.161249	0.242072	0.337365	0.430138	0.497225	0.525826	0.522101	0.484839	0.430144	0.37944	0.327891	0.28734	0.272517	0.285291	0.307522	0.323482	0.332538	0.338482	0.339359	0.344718
'IC'	0.337057	0.358932	0.372765	0.3845	0.391254	0.38135	0.361354	0.332098	0.303699	0.315257	0.355114	0.404072	0.432395	0.431134	0.391978	0.308295	0.208791	0.130856	0.0959562	0.129086	0.209224	0.299245	0.364141	0.38927	0.375436	0.36877	0.354567	0.352588	0.348893	0.312243	0.27166	0.249659	0.24212	0.252285	0.260431	0.270717	0.2855	0.296781	0.30736	0.311553	0.316881	0.31229	0.309986	0.304378	0.302963	0.305719	0.308741	0.300614	0.278837
'SUB'	0.385413	0.333621	0.246919	0.151528	0.0674657	0.00420646	-0.0297857	-0.0209312	0.0414924	0.149868	0.267966	0.342108	0.316012	0.250293	0.198601	0.168259	0.170413	0.187111	0.197637	0.195826	0.1945	0.202712	0.206122	0.186798	0.142807	0.0783245	0.014515	-0.0261925	-0.0351132	0.00158227	0.0886536	0.194785	0.296452	0.342338	0.327221	0.284688	0.236231	0.216173	0.219736	0.246575	0.285438	0.323086	0.326696	0.298921	0.277813	0.282878	0.301551	0.327532	0.346296
'APN'	0.222888	0.261928	0.303164	0.338431	0.357526	0.349933	0.317749	0.242544	0.153639	0.102758	0.119463	0.220567	0.316299	0.37184	0.374439	0.34796	0.307746	0.251323	0.191016	0.173788	0.224143	0.294521	0.336964	0.35445	0.351812	0.329219	0.296129	0.253412	0.2145	0.196527	0.199184	0.204534	0.184572	0.143934	0.129659	0.151031	0.183928	0.218219	0.23714	0.24967	0.26573	0.283279	0.300924	0.316564	0.314223	0.297155	0.275314	0.254188	0.239692
'VISl/pl'	0.266772	0.255258	0.246433	0.217884	0.169004	0.116528	0.0889057	0.0856145	0.106739	0.142196	0.173872	0.1937	0.197942	0.210385	0.238362	0.261453	0.249378	0.221604	0.186789	0.177403	0.199226	0.238793	0.272289	0.289707	0.279435	0.261201	0.253437	0.25245	0.254858	0.258612	0.26686	0.28469	0.281202	0.234943	0.18542	0.142826	0.121988	0.126977	0.145888	0.165308	0.178675	0.198045	0.229997	0.280618	0.314911	0.337035	0.346934	0.358613	0.378797
'TTd'	0.0386866	0.00204019	-0.0129586	-0.00152004	0.0307844	0.0866858	0.147679	0.19626	0.231068	0.226814	0.2153	0.192907	0.170731	0.158767	0.159882	0.171042	0.19438	0.209974	0.209155	0.195944	0.179353	0.167931	0.15226	0.15522	0.177066	0.210361	0.241441	0.25334	0.263109	0.270541	0.264323	0.253678	0.248961	0.245908	0.236112	0.226725	0.227231	0.225268	0.205222	0.192805	0.19529	0.227759	0.263267	0.309015	0.351281	0.38726	0.389236	0.3336	0.229773
'Eth'	0.211512	0.227329	0.244687	0.243119	0.225673	0.191826	0.15345	0.117222	0.0839428	0.0744048	0.0707205	0.0786086	0.113137	0.174929	0.250965	0.266652	0.187367	0.072444	-0.000694041	-0.0112967	0.0345882	0.113771	0.19959	0.244675	0.226456	0.168774	0.104337	0.0679159	0.069841	0.089705	0.124482	0.150857	0.165531	0.19084	0.207963	0.24467	0.283434	0.289611	0.272312	0.246559	0.223995	0.21613	0.210411	0.174619	0.108796	0.0369768	-0.00141193	0.0117624	0.0834834
Time from lick onset (s)	-2	-1.99	-1.98	-1.97	-1.96	-1.95	-1.94	-1.93	-1.92	-1.91	-1.9	-1.89	-1.88	-1.87	-1.86	-1.85	-1.84	-1.83	-1.82	-1.81	-1.8	-1.79	-1.78	-1.77	-1.76	-1.75	-1.74	-1.73	-1.72	-1.71	-1.7	-1.69	-1.68	-1.67	-1.66	-1.65	-1.64	-1.63	-1.62	-1.61	-1.6	-1.59	-1.58	-1.57	-1.56	-1.55	-1.54	-1.53	-1.52
Brain region name								95% bootstrapped CI (lower bound)
SCm'	-0.181118	-0.1856	-0.160514	-0.139765	-0.170511	-0.210314	-0.26337	-0.269939	-0.231311	-0.215511	-0.260183	-0.241682	-0.259339	-0.311463	-0.333937	-0.298761	-0.331543	-0.414395	-0.506692	-0.540042	-0.517958	-0.627737	-0.588421	-0.554582	-0.517669	-0.592164	-0.592332	-0.597096	-0.527012	-0.532702	-0.5504	-0.577159	-0.520054	-0.441424	-0.421065	-0.420812	-0.448942	-0.432124	-0.424385	-0.46599	-0.404318	-0.365002	-0.370454	-0.280159	-0.158502	-0.144445	-0.0885157	-0.0277838	-0.0105337
'ACA'	-0.54684	-0.421652	-0.323317	-0.223247	-0.106459	-0.0671455	-0.076556	-0.102917	-0.240087	-0.362204	-0.524154	-0.620311	-0.674122	-0.706035	-0.568131	-0.570947	-0.616537	-0.618767	-0.617528	-0.657412	-0.693412	-0.721272	-0.617314	-0.554033	-0.346645	-0.266716	-0.168924	-0.0858338	-0.0493253	-0.0834606	-0.183118	-0.326655	-0.417697	-0.484266	-0.417414	-0.449136	-0.301079	-0.379245	-0.491021	-0.579706	-0.660336	-0.662316	-0.679646	-0.688654	-0.674956	-0.641779	-0.61195	-0.528786	-0.495953
'CP'	-0.778751	-0.723059	-0.767845	-0.711646	-0.714673	-0.774095	-0.73111	-0.769538	-0.634093	-0.567052	-0.609064	-0.674962	-0.657987	-0.692076	-0.703191	-0.670062	-0.626244	-0.672035	-0.687414	-0.596182	-0.536203	-0.515029	-0.531553	-0.666536	-0.652091	-0.715616	-0.662795	-0.646368	-0.611352	-0.593539	-0.627163	-0.691906	-0.752587	-0.690032	-0.689334	-0.744809	-0.76224	-0.711827	-0.667093	-0.67584	-0.669272	-0.73563	-0.718091	-0.686496	-0.683899	-0.678584	-0.650979	-0.693512	-0.672894
'ORB'	0.32416	0.292592	0.276758	0.219887	0.11864	-0.00490072	-0.236461	-0.421979	-0.48353	-0.576175	-0.672498	-0.650566	-0.69482	-0.740207	-0.685958	-0.639666	-0.650479	-0.721494	-0.64917	-0.596969	-0.643889	-0.51379	-0.419698	-0.30679	-0.324277	-0.281715	-0.349184	-0.374632	-0.391731	-0.344345	-0.334142	-0.282806	-0.297055	-0.325973	-0.332252	-0.415336	-0.539403	-0.529717	-0.556943	-0.517608	-0.596551	-0.533688	-0.566589	-0.506267	-0.474765	-0.432191	-0.358612	-0.344445	-0.344978
'Lob4/5'	-0.535707	-0.522924	-0.464903	-0.43357	-0.332922	-0.275715	-0.17921	-0.129622	-0.119102	-0.162893	-0.212623	-0.196771	-0.195468	-0.209585	-0.217189	-0.256276	-0.318104	-0.389316	-0.467317	-0.598585	-0.595396	-0.68407	-0.581524	-0.539433	-0.544283	-0.613632	-0.64412	-0.552465	-0.660268	-0.732281	-0.680625	-0.606955	-0.443303	-0.223487	-0.0577868	0.0102202	0.0482658	0.00757228	-0.0562156	-0.119067	-0.144514	-0.238036	-0.334797	-0.428744	-0.526376	-0.61597	-0.638834	-0.604937	-0.551531
'mPFC'	-0.324447	-0.356984	-0.358335	-0.272869	-0.243585	-0.263377	-0.277004	-0.293227	-0.363508	-0.330671	-0.217922	-0.122448	-0.111645	-0.0846365	-0.0366758	-0.0466256	-0.19408	-0.391945	-0.498036	-0.635848	-0.517617	-0.610968	-0.570497	-0.610842	-0.578925	-0.52462	-0.35855	-0.269013	-0.221869	-0.227706	-0.166233	-0.154162	-0.178535	-0.157151	-0.111998	-0.0972644	-0.133691	-0.246482	-0.341659	-0.470078	-0.474048	-0.554204	-0.634095	-0.648628	-0.606473	-0.570093	-0.424523	-0.526126	-0.487947
'MOs'	0.236577	0.230435	0.192835	0.117588	0.00890425	-0.194355	-0.378571	-0.517597	-0.574099	-0.558347	-0.517465	-0.472691	-0.53372	-0.612489	-0.661576	-0.802516	-0.798633	-0.826959	-0.822048	-0.82976	-0.825043	-0.868726	-0.724114	-0.559864	-0.381498	-0.177609	-0.187819	-0.204352	-0.258311	-0.368203	-0.485691	-0.583503	-0.664924	-0.711912	-0.779806	-0.834555	-0.712449	-0.639635	-0.679116	-0.605453	-0.680671	-0.681895	-0.652814	-0.658262	-0.710352	-0.749344	-0.770372	-0.777285	-0.707549
'MRN'	-0.476507	-0.474907	-0.520757	-0.460343	-0.384419	-0.428613	-0.589801	-0.620131	-0.723058	-0.74503	-0.750432	-0.801348	-0.775883	-0.727272	-0.676603	-0.65475	-0.554112	-0.569528	-0.455159	-0.555375	-0.589576	-0.56996	-0.716041	-0.72032	-0.760731	-0.681674	-0.702561	-0.668564	-0.579563	-0.552777	-0.505655	-0.536412	-0.523863	-0.4222	-0.258957	-0.20488	-0.163058	-0.239779	-0.263101	-0.322841	-0.337981	-0.392544	-0.468828	-0.509177	-0.514826	-0.573989	-0.680524	-0.71802	-0.651459
'RT'	-0.63962	-0.599573	-0.51899	-0.459659	-0.439702	-0.494023	-0.518451	-0.459741	-0.497875	-0.515809	-0.467375	-0.516712	-0.457459	-0.443189	-0.45528	-0.367785	-0.467676	-0.466207	-0.414187	-0.446696	-0.556866	-0.659833	-0.73207	-0.758889	-0.754125	-0.792497	-0.694628	-0.648253	-0.634765	-0.525489	-0.423946	-0.408546	-0.44866	-0.463715	-0.555211	-0.604607	-0.66276	-0.676486	-0.558457	-0.514696	-0.407181	-0.425967	-0.498761	-0.547627	-0.550074	-0.611031	-0.707885	-0.660123	-0.743417
'CA1'	-0.585959	-0.644738	-0.587578	-0.61207	-0.592972	-0.605441	-0.549498	-0.474687	-0.450643	-0.548084	-0.509911	-0.583477	-0.638413	-0.620697	-0.611128	-0.647934	-0.674499	-0.596158	-0.59408	-0.599252	-0.700541	-0.626328	-0.429748	-0.266175	-0.112381	-0.107947	-0.272649	-0.385261	-0.55959	-0.541007	-0.514572	-0.587759	-0.539522	-0.560788	-0.50971	-0.600697	-0.743096	-0.5584	-0.377995	-0.319075	-0.325548	-0.450871	-0.574343	-0.550617	-0.547104	-0.513601	-0.482176	-0.512687	-0.499835
'LP'	-0.683779	-0.683559	-0.665614	-0.644794	-0.649871	-0.547432	-0.494995	-0.539508	-0.602898	-0.570853	-0.587925	-0.640461	-0.634814	-0.619956	-0.699192	-0.763248	-0.736725	-0.692415	-0.713616	-0.730964	-0.681349	-0.616615	-0.612013	-0.595462	-0.547731	-0.539064	-0.523333	-0.597222	-0.588371	-0.580002	-0.54938	-0.598414	-0.616894	-0.60707	-0.642804	-0.66197	-0.611877	-0.656299	-0.608336	-0.646421	-0.520714	-0.539217	-0.44664	-0.496101	-0.567113	-0.562783	-0.647483	-0.624002	-0.577103
'MOp'	-0.468879	-0.501981	-0.485751	-0.508549	-0.555408	-0.566495	-0.499533	-0.502284	-0.582839	-0.674457	-0.650537	-0.659117	-0.70588	-0.571538	-0.504492	-0.528238	-0.510929	-0.585468	-0.604683	-0.705923	-0.732841	-0.728299	-0.680502	-0.692578	-0.722003	-0.686229	-0.633851	-0.64602	-0.655083	-0.671768	-0.714484	-0.710393	-0.681164	-0.685043	-0.510784	-0.493589	-0.554267	-0.515623	-0.476732	-0.492306	-0.5238	-0.505704	-0.573806	-0.558524	-0.465932	-0.535161	-0.553448	-0.56126	-0.586675
'SNr/GPi'	-0.544715	-0.514555	-0.623069	-0.574624	-0.435114	-0.348708	-0.265695	-0.286271	-0.295825	-0.355246	-0.552067	-0.615445	-0.674039	-0.707256	-0.724459	-0.714238	-0.762875	-0.742293	-0.729302	-0.710009	-0.611295	-0.62418	-0.649559	-0.583503	-0.583812	-0.602337	-0.626438	-0.612295	-0.67443	-0.659303	-0.573227	-0.634184	-0.645311	-0.62156	-0.632601	-0.545676	-0.528057	-0.467654	-0.410279	-0.442563	-0.628572	-0.46858	-0.447561	-0.54508	-0.602168	-0.592078	-0.623819	-0.643363	-0.597806
'SIM'	-0.631337	-0.629404	-0.687553	-0.719084	-0.661408	-0.46905	-0.274835	-0.122446	-0.036307	0.0264697	0.0294687	-0.0491868	-0.157914	-0.259	-0.445092	-0.546775	-0.613472	-0.607069	-0.548216	-0.46319	-0.414336	-0.305363	-0.305455	-0.267055	-0.244298	-0.289057	-0.419543	-0.564087	-0.742933	-0.83172	-0.775504	-0.783842	-0.746243	-0.763436	-0.695364	-0.545373	-0.54875	-0.662723	-0.730003	-0.76616	-0.76103	-0.717963	-0.646465	-0.499054	-0.422253	-0.479461	-0.547538	-0.692113	-0.651275
'CRUS1/2'	-0.521058	-0.579055	-0.598804	-0.664336	-0.633577	-0.651584	-0.608034	-0.501627	-0.527602	-0.50833	-0.581367	-0.712787	-0.67747	-0.732035	-0.725553	-0.748704	-0.702871	-0.620032	-0.586436	-0.567616	-0.541673	-0.572267	-0.576538	-0.619855	-0.655548	-0.656015	-0.619743	-0.667483	-0.681195	-0.630805	-0.545433	-0.576907	-0.611253	-0.610983	-0.718207	-0.704417	-0.62836	-0.588434	-0.574751	-0.585166	-0.620231	-0.561869	-0.568601	-0.598333	-0.531662	-0.53069	-0.600725	-0.58569	-0.651364
'LHA'	-0.704833	-0.671973	-0.627491	-0.57203	-0.497565	-0.517386	-0.45494	-0.450379	-0.388616	-0.467483	-0.562757	-0.592739	-0.650954	-0.579311	-0.544851	-0.503631	-0.407576	-0.421938	-0.475766	-0.574531	-0.635288	-0.658603	-0.734471	-0.674429	-0.700649	-0.581504	-0.557925	-0.600024	-0.623368	-0.695057	-0.666748	-0.721012	-0.664086	-0.649833	-0.649266	-0.485464	-0.471604	-0.493148	-0.476506	-0.574106	-0.632869	-0.709215	-0.728822	-0.615056	-0.502767	-0.434737	-0.412835	-0.451656	-0.477276
'GPe'	-0.511884	-0.476601	-0.45367	-0.358538	-0.275697	-0.273589	-0.309265	-0.437281	-0.587473	-0.67077	-0.561995	-0.537183	-0.49805	-0.381275	-0.474459	-0.533133	-0.62173	-0.635609	-0.752256	-0.660764	-0.692203	-0.741961	-0.645765	-0.626902	-0.700022	-0.727524	-0.694202	-0.721332	-0.784678	-0.736617	-0.618816	-0.564485	-0.599451	-0.68103	-0.741428	-0.785909	-0.712478	-0.620064	-0.611328	-0.613392	-0.603646	-0.603851	-0.647381	-0.724234	-0.673253	-0.704155	-0.667206	-0.649058	-0.561987
'NPC'	-0.60589	-0.675167	-0.750556	-0.708481	-0.750182	-0.683783	-0.711423	-0.687845	-0.656306	-0.708883	-0.746254	-0.754496	-0.771247	-0.795112	-0.781652	-0.800198	-0.744105	-0.752416	-0.781183	-0.659416	-0.590027	-0.641155	-0.703543	-0.659707	-0.733227	-0.686335	-0.705632	-0.659911	-0.641927	-0.618017	-0.629744	-0.568413	-0.538345	-0.502443	-0.517623	-0.546498	-0.582218	-0.547135	-0.676195	-0.668037	-0.665872	-0.69335	-0.708507	-0.687012	-0.704271	-0.730366	-0.713201	-0.728502	-0.669766
'MD/VM'	-0.434885	-0.420125	-0.414334	-0.470856	-0.561494	-0.662055	-0.685236	-0.711399	-0.709043	-0.681972	-0.650969	-0.677164	-0.654347	-0.656288	-0.632415	-0.614736	-0.549841	-0.652413	-0.529437	-0.525014	-0.573121	-0.638485	-0.711239	-0.650192	-0.680569	-0.703848	-0.736716	-0.760649	-0.671692	-0.728406	-0.724526	-0.714011	-0.528613	-0.427213	-0.45441	-0.45372	-0.542406	-0.551861	-0.568252	-0.529276	-0.540717	-0.563175	-0.568029	-0.655679	-0.681832	-0.694247	-0.676038	-0.616222	-0.630913
'RSP'	-0.743775	-0.782026	-0.784422	-0.834805	-0.861713	-0.825179	-0.827643	-0.810363	-0.816326	-0.760093	-0.682556	-0.527377	-0.349975	-0.177407	-0.0777474	-0.0463189	-0.125622	-0.184333	-0.297881	-0.342213	-0.356301	-0.291076	-0.265938	-0.193247	-0.208718	-0.281291	-0.391939	-0.503967	-0.545243	-0.678078	-0.618339	-0.582474	-0.402829	-0.258761	-0.178048	-0.140418	-0.164207	-0.184446	-0.294377	-0.404032	-0.568219	-0.590189	-0.613353	-0.60978	-0.58422	-0.608505	-0.620414	-0.703113	-0.700655
'VAL'	-0.719065	-0.735251	-0.701908	-0.680087	-0.726059	-0.708283	-0.755349	-0.703804	-0.634734	-0.542353	-0.492838	-0.453168	-0.40755	-0.456005	-0.551259	-0.525032	-0.581996	-0.565101	-0.572663	-0.54942	-0.540358	-0.575031	-0.504017	-0.61645	-0.704513	-0.673649	-0.748107	-0.752033	-0.681904	-0.688839	-0.648393	-0.545368	-0.47223	-0.481486	-0.478291	-0.471265	-0.42773	-0.454696	-0.465461	-0.54	-0.602213	-0.732107	-0.785489	-0.811333	-0.84683	-0.794396	-0.742951	-0.749733	-0.690595
'VB'	-0.719414	-0.783269	-0.754868	-0.737065	-0.726779	-0.67534	-0.6871	-0.671173	-0.727577	-0.672985	-0.622161	-0.621727	-0.647104	-0.646078	-0.685147	-0.727695	-0.70854	-0.712911	-0.704456	-0.758822	-0.732511	-0.640385	-0.546757	-0.474949	-0.616623	-0.655137	-0.716623	-0.715123	-0.746192	-0.639443	-0.517081	-0.440431	-0.391354	-0.447748	-0.540871	-0.598253	-0.60887	-0.654695	-0.643943	-0.703664	-0.578481	-0.45032	-0.400975	-0.298875	-0.201231	-0.18184	-0.137683	-0.221002	-0.299238
'AI'	-0.657201	-0.686968	-0.705916	-0.636089	-0.630568	-0.643701	-0.525212	-0.502912	-0.469172	-0.477014	-0.643426	-0.484665	-0.595979	-0.672576	-0.679927	-0.716101	-0.688354	-0.70843	-0.733728	-0.687157	-0.631289	-0.647652	-0.591586	-0.554216	-0.567697	-0.612861	-0.598884	-0.618401	-0.618548	-0.642945	-0.681491	-0.622298	-0.548536	-0.566917	-0.575533	-0.650508	-0.680235	-0.699854	-0.716925	-0.684071	-0.675917	-0.645735	-0.673273	-0.62678	-0.579393	-0.513964	-0.486944	-0.476345	-0.497957
'CL'	-0.623661	-0.690783	-0.667201	-0.649064	-0.630451	-0.595218	-0.640591	-0.636973	-0.55637	-0.602852	-0.666328	-0.594931	-0.563308	-0.638262	-0.66114	-0.646247	-0.579723	-0.579211	-0.621152	-0.611226	-0.560881	-0.506851	-0.537673	-0.524393	-0.545781	-0.582128	-0.518627	-0.436131	-0.398443	-0.448947	-0.475784	-0.581878	-0.601587	-0.634034	-0.579038	-0.545532	-0.5563	-0.55276	-0.484531	-0.395636	-0.488562	-0.482921	-0.437932	-0.453314	-0.529292	-0.540031	-0.5216	-0.525568	-0.474866
'CA3'	-0.612423	-0.642488	-0.626836	-0.615861	-0.640844	-0.59184	-0.509627	-0.502204	-0.497076	-0.438709	-0.530992	-0.576636	-0.607857	-0.664632	-0.654239	-0.674259	-0.542251	-0.559572	-0.497357	-0.425249	-0.59594	-0.601653	-0.669152	-0.714593	-0.708593	-0.682452	-0.597183	-0.654372	-0.579455	-0.603092	-0.674884	-0.644611	-0.654928	-0.598591	-0.660164	-0.655011	-0.647979	-0.588853	-0.567375	-0.471889	-0.470176	-0.464206	-0.453164	-0.42368	-0.548815	-0.683518	-0.643885	-0.674649	-0.697658
'DCN'	-0.588645	-0.617557	-0.621832	-0.583003	-0.656202	-0.673012	-0.634071	-0.560924	-0.467607	-0.438503	-0.41359	-0.355032	-0.514953	-0.502427	-0.579004	-0.602502	-0.653747	-0.689376	-0.662641	-0.4939	-0.553781	-0.553283	-0.585888	-0.656911	-0.69537	-0.690492	-0.738171	-0.684108	-0.703581	-0.679404	-0.690005	-0.739966	-0.722739	-0.605345	-0.526837	-0.495812	-0.428242	-0.418995	-0.446734	-0.446939	-0.477102	-0.492065	-0.538151	-0.612694	-0.663819	-0.639056	-0.702425	-0.674378	-0.668631
'PF'	-0.260276	-0.389685	-0.505773	-0.574236	-0.596648	-0.682672	-0.797119	-0.747133	-0.677091	-0.616662	-0.691681	-0.679902	-0.704545	-0.683676	-0.705977	-0.727485	-0.740681	-0.707136	-0.755672	-0.787337	-0.80357	-0.777707	-0.731976	-0.680911	-0.603546	-0.596564	-0.559788	-0.573528	-0.564045	-0.612116	-0.599001	-0.651536	-0.691548	-0.798614	-0.846877	-0.754716	-0.802737	-0.75653	-0.619915	-0.538395	-0.400084	-0.425312	-0.532852	-0.589915	-0.715017	-0.748746	-0.794892	-0.755626	-0.71858
'FL/PFL'	-0.399572	-0.471864	-0.506236	-0.530253	-0.535568	-0.587628	-0.656247	-0.661349	-0.57406	-0.573104	-0.564635	-0.582407	-0.599511	-0.563635	-0.573281	-0.614753	-0.644073	-0.623633	-0.578124	-0.542378	-0.601874	-0.654923	-0.700049	-0.597229	-0.519173	-0.606518	-0.612635	-0.596788	-0.525099	-0.451237	-0.42421	-0.296549	-0.339459	-0.389	-0.386998	-0.378399	-0.507827	-0.527102	-0.597481	-0.618137	-0.653574	-0.593628	-0.434569	-0.469093	-0.449568	-0.527943	-0.585599	-0.614891	-0.722007
'PPC'	-0.459225	-0.545811	-0.585587	-0.605106	-0.712389	-0.666636	-0.622838	-0.602116	-0.498439	-0.613524	-0.642674	-0.680692	-0.765997	-0.785365	-0.792726	-0.804555	-0.781364	-0.735419	-0.644805	-0.544725	-0.353365	-0.340512	-0.443263	-0.473021	-0.62673	-0.636753	-0.610808	-0.616668	-0.580965	-0.506622	-0.435543	-0.323012	-0.275623	-0.378542	-0.521102	-0.627287	-0.642387	-0.646543	-0.707276	-0.709617	-0.675447	-0.661066	-0.588338	-0.62979	-0.593976	-0.575055	-0.489828	-0.244582	-0.146001
'CENT3'	-0.746689	-0.72681	-0.790676	-0.75283	-0.732086	-0.668405	-0.669438	-0.694408	-0.605576	-0.61056	-0.678977	-0.676783	-0.658655	-0.650151	-0.624723	-0.604877	-0.629731	-0.583307	-0.51795	-0.525982	-0.569277	-0.605985	-0.631003	-0.759427	-0.71574	-0.729715	-0.658897	-0.567792	-0.484298	-0.384136	-0.275234	-0.289748	-0.488492	-0.593829	-0.613569	-0.622241	-0.606285	-0.577326	-0.424239	-0.34574	-0.397196	-0.511629	-0.570231	-0.614218	-0.676323	-0.784426	-0.793874	-0.788079	-0.771023
'LD'	-0.558345	-0.647534	-0.664362	-0.742695	-0.760937	-0.809016	-0.817381	-0.808545	-0.708873	-0.672997	-0.619671	-0.513244	-0.39435	-0.463574	-0.464857	-0.500452	-0.617652	-0.66165	-0.614083	-0.638293	-0.596876	-0.630169	-0.709975	-0.653984	-0.715496	-0.756622	-0.669938	-0.63466	-0.69028	-0.619631	-0.641653	-0.64484	-0.721482	-0.788838	-0.767796	-0.728974	-0.69751	-0.673916	-0.630626	-0.593744	-0.603123	-0.549952	-0.567004	-0.568577	-0.552098	-0.601188	-0.549385	-0.532637	-0.527798
'DP'	-0.644091	-0.593417	-0.54288	-0.589429	-0.621647	-0.683196	-0.609707	-0.619768	-0.597346	-0.646598	-0.515607	-0.521503	-0.563344	-0.634132	-0.701408	-0.645733	-0.651413	-0.605437	-0.532023	-0.505074	-0.605566	-0.597883	-0.583633	-0.60881	-0.519877	-0.390449	-0.276792	-0.247822	-0.24505	-0.263354	-0.265865	-0.283199	-0.359239	-0.443284	-0.411964	-0.522097	-0.609997	-0.670105	-0.543908	-0.598835	-0.51574	-0.428397	-0.403737	-0.374435	-0.38088	-0.401972	-0.392361	-0.297933	-0.294161
'FRP'	-0.567345	-0.48366	-0.460938	-0.501015	-0.575378	-0.482392	-0.505444	-0.510083	-0.646645	-0.587513	-0.589705	-0.525425	-0.556554	-0.586493	-0.575843	-0.65726	-0.716996	-0.756187	-0.727721	-0.711915	-0.69518	-0.626093	-0.568198	-0.492518	-0.472197	-0.46774	-0.501249	-0.515891	-0.433779	-0.483625	-0.467597	-0.464646	-0.483317	-0.582232	-0.642653	-0.7162	-0.707937	-0.684616	-0.630684	-0.629503	-0.645179	-0.627332	-0.600836	-0.58043	-0.516868	-0.54294	-0.500649	-0.446135	-0.469244
'PO'	-0.527822	-0.638249	-0.718856	-0.804099	-0.795034	-0.79131	-0.769814	-0.778137	-0.671881	-0.629096	-0.645677	-0.564798	-0.553366	-0.552137	-0.623936	-0.604589	-0.620903	-0.572476	-0.57579	-0.635805	-0.698469	-0.725112	-0.704522	-0.651292	-0.687907	-0.597365	-0.627318	-0.591615	-0.575876	-0.504265	-0.536426	-0.564167	-0.58114	-0.586838	-0.721555	-0.697832	-0.714898	-0.693452	-0.749339	-0.785025	-0.720572	-0.702879	-0.601099	-0.566654	-0.45272	-0.429861	-0.494224	-0.549905	-0.607256
'GRN'	-0.774556	-0.760123	-0.740295	-0.77802	-0.723161	-0.659112	-0.614488	-0.679181	-0.578593	-0.612565	-0.683941	-0.712645	-0.712733	-0.733409	-0.794796	-0.739764	-0.69722	-0.613471	-0.648968	-0.686553	-0.598126	-0.601494	-0.518855	-0.644082	-0.665218	-0.73105	-0.757724	-0.779563	-0.674889	-0.493686	-0.468189	-0.507952	-0.296695	-0.25624	-0.298176	-0.424518	-0.593254	-0.584644	-0.624832	-0.676781	-0.678767	-0.729501	-0.748848	-0.734269	-0.703791	-0.641196	-0.57506	-0.518497	-0.468046
'MV'	-0.50131	-0.607327	-0.585125	-0.639931	-0.647932	-0.508027	-0.518316	-0.47495	-0.448083	-0.446534	-0.430234	-0.5447	-0.546479	-0.66488	-0.782398	-0.764586	-0.748242	-0.76796	-0.75872	-0.72847	-0.66622	-0.631072	-0.607239	-0.600952	-0.60035	-0.594884	-0.547424	-0.596451	-0.592678	-0.683439	-0.694388	-0.736834	-0.687018	-0.669611	-0.665553	-0.66181	-0.589949	-0.677733	-0.635955	-0.680661	-0.747365	-0.635083	-0.637876	-0.615692	-0.474752	-0.412807	-0.304705	-0.269522	-0.290972
'VISp'	-0.322183	-0.335918	-0.29522	-0.200088	-0.152871	-0.098515	-0.126843	-0.150872	-0.304922	-0.297608	-0.367759	-0.382947	-0.455272	-0.467249	-0.46276	-0.478482	-0.535249	-0.601177	-0.573434	-0.590026	-0.5075	-0.52728	-0.589229	-0.656382	-0.691903	-0.647004	-0.651915	-0.614817	-0.552158	-0.544981	-0.450747	-0.417767	-0.293328	-0.161003	-0.20118	-0.257493	-0.294423	-0.465155	-0.407544	-0.464695	-0.582833	-0.523148	-0.514986	-0.50616	-0.424697	-0.431903	-0.308659	-0.341679	-0.278923
'IC'	-0.451182	-0.41291	-0.494584	-0.41373	-0.346193	-0.444628	-0.5077	-0.53859	-0.584468	-0.565858	-0.563933	-0.432198	-0.344008	-0.343789	-0.393065	-0.527298	-0.605867	-0.688157	-0.704884	-0.642228	-0.612177	-0.495237	-0.422098	-0.271116	-0.395819	-0.369076	-0.472352	-0.475566	-0.52241	-0.557169	-0.545284	-0.575153	-0.542722	-0.5699	-0.594815	-0.667415	-0.586858	-0.607655	-0.619816	-0.493385	-0.519994	-0.517601	-0.47386	-0.492206	-0.477842	-0.479945	-0.410519	-0.475681	-0.474021
'SUB'	-0.291168	-0.285859	-0.357126	-0.506335	-0.572587	-0.635518	-0.632368	-0.611429	-0.577227	-0.539334	-0.498349	-0.39862	-0.514297	-0.5737	-0.574167	-0.623875	-0.579263	-0.566975	-0.570488	-0.608295	-0.63125	-0.598932	-0.521824	-0.542185	-0.597014	-0.66951	-0.687694	-0.655521	-0.724845	-0.753855	-0.662799	-0.63455	-0.503767	-0.477572	-0.449492	-0.552897	-0.646548	-0.668976	-0.602605	-0.610382	-0.59927	-0.478501	-0.525416	-0.569407	-0.493852	-0.49039	-0.435892	-0.469219	-0.439498
'APN'	-0.41545	-0.330915	-0.263504	-0.252618	-0.22003	-0.190414	-0.345033	-0.501943	-0.617943	-0.587557	-0.670188	-0.457087	-0.39737	-0.244409	-0.195521	-0.299718	-0.371324	-0.466846	-0.537946	-0.622349	-0.561066	-0.444106	-0.364518	-0.373469	-0.335872	-0.454415	-0.469101	-0.444755	-0.509672	-0.582611	-0.628026	-0.656088	-0.591552	-0.669614	-0.620845	-0.555039	-0.616335	-0.51767	-0.562317	-0.466409	-0.469245	-0.366183	-0.507039	-0.435911	-0.499481	-0.621939	-0.597177	-0.5856	-0.580678
'VISl/pl'	-0.572325	-0.55242	-0.534752	-0.593962	-0.536201	-0.649589	-0.658623	-0.750847	-0.704522	-0.640247	-0.64195	-0.638359	-0.627899	-0.604141	-0.565509	-0.560296	-0.540549	-0.505347	-0.570622	-0.592675	-0.5579	-0.5373	-0.489081	-0.52377	-0.635086	-0.630703	-0.578687	-0.538894	-0.628705	-0.545098	-0.545121	-0.532099	-0.537023	-0.562058	-0.648228	-0.630109	-0.654896	-0.653775	-0.67177	-0.668854	-0.597703	-0.494069	-0.520743	-0.534278	-0.556961	-0.458191	-0.498732	-0.40834	-0.381225
'TTd'	-0.744082	-0.732211	-0.727034	-0.682526	-0.672925	-0.615064	-0.595468	-0.623673	-0.556757	-0.605536	-0.567717	-0.560939	-0.555532	-0.562851	-0.560787	-0.562935	-0.519276	-0.548915	-0.584042	-0.552241	-0.66078	-0.579987	-0.605058	-0.611215	-0.63202	-0.559232	-0.545869	-0.604772	-0.599028	-0.500394	-0.522681	-0.583246	-0.625347	-0.549123	-0.595907	-0.570624	-0.582868	-0.492955	-0.536535	-0.594087	-0.560989	-0.559067	-0.559485	-0.461346	-0.38913	-0.31867	-0.306419	-0.348595	-0.607928
'Eth'	-0.686134	-0.669595	-0.62306	-0.624501	-0.555254	-0.575201	-0.56478	-0.601205	-0.645897	-0.697706	-0.675069	-0.697292	-0.68378	-0.625335	-0.545332	-0.528582	-0.606694	-0.691056	-0.757566	-0.702635	-0.646526	-0.608366	-0.57234	-0.582847	-0.641228	-0.588389	-0.614759	-0.620424	-0.657546	-0.694339	-0.702072	-0.678519	-0.694459	-0.56552	-0.643321	-0.588341	-0.430301	-0.412804	-0.4199	-0.53945	-0.619449	-0.637648	-0.657867	-0.619727	-0.680938	-0.678074	-0.709441	-0.697493	-0.685449
Time from lick onset (s)	-2	-1.99	-1.98	-1.97	-1.96	-1.95	-1.94	-1.93	-1.92	-1.91	-1.9	-1.89	-1.88	-1.87	-1.86	-1.85	-1.84	-1.83	-1.82	-1.81	-1.8	-1.79	-1.78	-1.77	-1.76	-1.75	-1.74	-1.73	-1.72	-1.71	-1.7	-1.69	-1.68	-1.67	-1.66	-1.65	-1.64	-1.63	-1.62	-1.61	-1.6	-1.59	-1.58	-1.57	-1.56	-1.55	-1.54	-1.53	-1.52
Brain region name								95% bootstrapped CI (upper bound)
SCm'	0.871606	0.871616	0.854429	0.856862	0.83871	0.826848	0.835684	0.82614	0.847692	0.870094	0.869726	0.875751	0.879219	0.903355	0.853591	0.85112	0.85483	0.868348	0.845699	0.792606	0.768308	0.781906	0.796407	0.848389	0.832347	0.841868	0.812976	0.747581	0.728807	0.714895	0.756725	0.811917	0.84859	0.839423	0.855265	0.866347	0.89028	0.883437	0.878487	0.829901	0.770205	0.771906	0.804619	0.829478	0.859024	0.854621	0.860526	0.89189	0.860518
'ACA'	0.691108	0.758588	0.815096	0.822877	0.833186	0.858261	0.848727	0.877402	0.89397	0.843542	0.799236	0.695014	0.701496	0.734792	0.743475	0.74355	0.773782	0.811724	0.777819	0.75977	0.760744	0.731452	0.769628	0.769159	0.832288	0.827174	0.849422	0.866444	0.872612	0.832292	0.795675	0.796238	0.773336	0.78699	0.802864	0.836152	0.850114	0.877353	0.87175	0.843204	0.808194	0.705542	0.609988	0.600598	0.623046	0.665213	0.694755	0.763043	0.80112
'CP'	0.748297	0.733895	0.738755	0.673838	0.68131	0.547063	0.516025	0.537779	0.447846	0.391516	0.393318	0.483184	0.611988	0.65402	0.730807	0.772041	0.816332	0.795552	0.788321	0.82772	0.843816	0.842565	0.776217	0.806961	0.759399	0.782493	0.736609	0.754871	0.784759	0.747161	0.733924	0.717832	0.736185	0.725284	0.737787	0.715297	0.68042	0.715103	0.718423	0.753422	0.730659	0.739907	0.775845	0.808108	0.787824	0.788589	0.763646	0.787691	0.766688
'ORB'	0.933353	0.930955	0.937542	0.911339	0.918636	0.91423	0.880253	0.83736	0.783539	0.753758	0.7352	0.713145	0.689262	0.697719	0.683781	0.668806	0.672406	0.687488	0.749329	0.756165	0.774605	0.818988	0.897583	0.897732	0.892777	0.890573	0.918551	0.879565	0.860826	0.844251	0.854984	0.873874	0.889921	0.888507	0.883907	0.890598	0.81599	0.753781	0.684157	0.678759	0.659789	0.712827	0.806751	0.822049	0.869861	0.883141	0.892535	0.919557	0.900006
'Lob4/5'	0.721102	0.826605	0.855551	0.869117	0.867606	0.874221	0.901282	0.891939	0.878437	0.848994	0.847252	0.879167	0.879941	0.88083	0.90954	0.864513	0.818176	0.800651	0.764219	0.761523	0.764864	0.805475	0.825659	0.776851	0.759692	0.802562	0.790855	0.769231	0.744144	0.714353	0.732814	0.815547	0.874615	0.901933	0.919284	0.910724	0.901003	0.902387	0.901303	0.888905	0.869896	0.837733	0.815788	0.804658	0.779053	0.805407	0.851816	0.862856	0.850108
'mPFC'	0.884354	0.890418	0.883575	0.886677	0.887846	0.878912	0.865889	0.877594	0.884088	0.888873	0.867675	0.906894	0.907754	0.90137	0.90208	0.902499	0.897953	0.890287	0.87005	0.823013	0.80852	0.802215	0.794778	0.790754	0.807937	0.782898	0.798299	0.861815	0.871963	0.898341	0.907991	0.911294	0.923972	0.891742	0.898901	0.888318	0.904608	0.880914	0.857257	0.863097	0.840219	0.836042	0.810735	0.829025	0.847622	0.846325	0.832966	0.84509	0.80088
'MOs'	0.924657	0.907451	0.899632	0.887834	0.896464	0.83884	0.772054	0.733754	0.701864	0.69865	0.739398	0.762858	0.84026	0.798011	0.776736	0.663446	0.566788	0.422186	0.278072	0.188279	0.178455	0.222089	0.403939	0.651782	0.740676	0.81406	0.816525	0.774496	0.767093	0.713447	0.616044	0.57172	0.51895	0.541468	0.528906	0.628501	0.749885	0.800361	0.804109	0.796489	0.801568	0.789676	0.786612	0.74644	0.740184	0.702731	0.709312	0.727613	0.74792
'MRN'	0.780034	0.792112	0.844535	0.83173	0.846359	0.840485	0.827602	0.774112	0.66832	0.581022	0.503191	0.499254	0.50829	0.562927	0.650082	0.744736	0.781477	0.822305	0.811848	0.841081	0.821697	0.78101	0.737454	0.726599	0.747292	0.754822	0.795323	0.803797	0.803617	0.831947	0.854815	0.849748	0.839272	0.856222	0.863698	0.823429	0.806771	0.720721	0.625747	0.558319	0.550324	0.586648	0.675004	0.786709	0.847194	0.844803	0.805195	0.766912	0.769552
'RT'	0.864491	0.848083	0.807904	0.82687	0.872702	0.8322	0.785567	0.801744	0.805973	0.802983	0.790108	0.78699	0.766225	0.769924	0.778131	0.783463	0.843467	0.843166	0.831112	0.857909	0.824429	0.75339	0.758919	0.705365	0.610643	0.597041	0.60448	0.615307	0.599518	0.627043	0.746654	0.802109	0.828502	0.858014	0.781471	0.768179	0.765297	0.832381	0.830853	0.831127	0.855954	0.868852	0.87667	0.868494	0.842296	0.781754	0.75179	0.779309	0.786688
'CA1'	0.732453	0.780266	0.773009	0.841071	0.811623	0.865565	0.856949	0.881718	0.888829	0.864929	0.901591	0.823898	0.817117	0.823115	0.851575	0.819876	0.810243	0.819683	0.843214	0.799146	0.805599	0.82441	0.871752	0.868744	0.889267	0.887934	0.865165	0.840092	0.829313	0.828028	0.846519	0.864464	0.856927	0.829595	0.843445	0.826771	0.836096	0.850465	0.890318	0.8719	0.894591	0.892969	0.880179	0.870166	0.841928	0.807476	0.855737	0.853358	0.867431
'LP'	0.607763	0.603367	0.679732	0.718051	0.773355	0.763239	0.801144	0.773722	0.849655	0.799686	0.822347	0.884021	0.813632	0.805679	0.741739	0.756836	0.765791	0.763588	0.74548	0.706973	0.725705	0.67484	0.743269	0.755327	0.783236	0.773356	0.772724	0.831876	0.816387	0.812042	0.829791	0.802071	0.77762	0.783149	0.782667	0.755776	0.790606	0.83418	0.82729	0.792068	0.780293	0.833364	0.827558	0.818635	0.842188	0.810808	0.808492	0.807076	0.842999
'MOp'	0.867971	0.874071	0.873238	0.850337	0.816225	0.823075	0.813833	0.779156	0.787494	0.778273	0.807126	0.866242	0.845797	0.834439	0.872227	0.846374	0.833558	0.817944	0.765527	0.744977	0.713318	0.696523	0.760016	0.804287	0.827084	0.825005	0.766901	0.737546	0.716283	0.735862	0.669169	0.724356	0.721275	0.743193	0.773458	0.800302	0.794411	0.816609	0.772347	0.742411	0.749019	0.770903	0.786826	0.841261	0.843294	0.818734	0.85349	0.858645	0.866885
'SNr/GPi'	0.805124	0.76945	0.70737	0.655026	0.686195	0.753321	0.827684	0.864174	0.917356	0.86245	0.831809	0.761093	0.741296	0.727699	0.67359	0.66258	0.675738	0.737566	0.78079	0.828178	0.815937	0.819001	0.817661	0.852635	0.836488	0.83078	0.839459	0.764258	0.788312	0.78973	0.799668	0.812732	0.786873	0.812335	0.830936	0.820686	0.840591	0.854424	0.821515	0.840493	0.796573	0.812311	0.839062	0.814213	0.824547	0.815706	0.857142	0.811917	0.774173
'SIM'	0.781896	0.731581	0.718159	0.6558	0.787291	0.859157	0.871918	0.901997	0.914679	0.912056	0.90912	0.86423	0.833056	0.829295	0.811029	0.805015	0.770169	0.783103	0.792042	0.835489	0.836666	0.869193	0.861382	0.86897	0.879198	0.862915	0.831363	0.786881	0.636944	0.605004	0.550356	0.538853	0.638135	0.682432	0.760532	0.861966	0.776844	0.796351	0.644278	0.588864	0.650437	0.697852	0.754846	0.826863	0.853755	0.812324	0.837302	0.813061	0.843718
'CRUS1/2'	0.81366	0.825547	0.816479	0.79303	0.791722	0.823665	0.805618	0.868918	0.874805	0.789149	0.799143	0.752809	0.716469	0.608931	0.527721	0.54457	0.537899	0.66472	0.682946	0.778278	0.830482	0.819878	0.813501	0.811521	0.798602	0.782126	0.7844	0.848622	0.838981	0.838347	0.851737	0.854659	0.827815	0.818466	0.747731	0.724698	0.678285	0.676579	0.730833	0.746153	0.756011	0.76678	0.792466	0.821495	0.83034	0.814748	0.81269	0.835427	0.762455
'LHA'	0.686584	0.699662	0.71329	0.791479	0.861693	0.86752	0.857325	0.869812	0.876268	0.861863	0.80609	0.780516	0.774341	0.80517	0.840467	0.830619	0.843399	0.853551	0.858009	0.851612	0.856747	0.760224	0.731239	0.748716	0.749434	0.767101	0.79199	0.811992	0.795155	0.817948	0.730732	0.712487	0.711458	0.748902	0.787379	0.840644	0.841303	0.817645	0.792245	0.837161	0.814991	0.749392	0.727222	0.715194	0.736994	0.739763	0.741981	0.715151	0.641988
'GPe'	0.825068	0.884535	0.808384	0.806842	0.852974	0.851757	0.84894	0.8606	0.850981	0.78687	0.83034	0.861627	0.844948	0.890632	0.866938	0.874848	0.863118	0.821645	0.820947	0.787919	0.787248	0.786527	0.80269	0.785975	0.710778	0.656207	0.635271	0.658296	0.650481	0.752593	0.799148	0.874727	0.795449	0.818754	0.775666	0.810312	0.827622	0.814802	0.810694	0.829607	0.841456	0.813437	0.779983	0.758384	0.792188	0.807495	0.83715	0.831821	0.824474
'NPC'	0.794917	0.756949	0.754755	0.706778	0.777864	0.812372	0.746946	0.746997	0.698805	0.584786	0.595827	0.559205	0.540144	0.562193	0.569826	0.685765	0.685103	0.661489	0.727092	0.798776	0.79978	0.781526	0.692807	0.689411	0.684014	0.763881	0.785142	0.767884	0.809321	0.810773	0.797191	0.808608	0.860177	0.837736	0.808416	0.795011	0.81901	0.799992	0.817783	0.788606	0.733684	0.697407	0.668958	0.703846	0.728899	0.714818	0.764783	0.766938	0.746184
'MD/VM'	0.828204	0.836003	0.830918	0.820306	0.820681	0.786406	0.719038	0.685712	0.678524	0.691959	0.680501	0.7095	0.750618	0.76491	0.766906	0.782972	0.802089	0.789326	0.803043	0.85036	0.809599	0.807791	0.751774	0.774784	0.734752	0.722784	0.664695	0.674	0.680887	0.67916	0.707346	0.769335	0.736291	0.764787	0.789121	0.740122	0.759022	0.794056	0.817516	0.852073	0.820477	0.838567	0.827099	0.827788	0.802404	0.794024	0.806196	0.791324	0.778057
'RSP'	0.506395	0.494962	0.423852	0.387635	0.355571	0.336873	0.294092	0.276025	0.319536	0.36366	0.489519	0.621152	0.73082	0.852114	0.829029	0.848303	0.820613	0.790133	0.741535	0.734134	0.727134	0.760194	0.754244	0.786705	0.840291	0.826662	0.822964	0.842773	0.891978	0.769602	0.682782	0.606241	0.593741	0.582907	0.619109	0.640291	0.643282	0.673321	0.68557	0.674795	0.645784	0.66324	0.642445	0.640119	0.649658	0.659084	0.748254	0.70789	0.736405
'VAL'	0.799639	0.816154	0.81618	0.77872	0.766632	0.771378	0.776107	0.817132	0.832415	0.833434	0.865651	0.85627	0.87972	0.86769	0.873648	0.847284	0.835694	0.842497	0.857395	0.864928	0.856705	0.896303	0.865096	0.876055	0.842729	0.788575	0.736714	0.700186	0.7056	0.687337	0.765275	0.860851	0.872415	0.852065	0.844188	0.854588	0.834374	0.823869	0.83519	0.82083	0.813554	0.802148	0.735453	0.699077	0.69297	0.677104	0.669198	0.707938	0.716486
'VB'	0.717058	0.794845	0.755352	0.732913	0.761871	0.746268	0.772752	0.801205	0.83681	0.822135	0.85704	0.850578	0.83872	0.803412	0.779584	0.7067	0.710432	0.698009	0.660248	0.617062	0.712297	0.725563	0.829055	0.846428	0.846365	0.763821	0.675623	0.620977	0.63869	0.704182	0.800647	0.876066	0.854526	0.858914	0.836413	0.841151	0.768899	0.766376	0.775707	0.812985	0.839668	0.841073	0.852129	0.85386	0.893316	0.882923	0.876896	0.859825	0.851273
'AI'	0.783468	0.762953	0.79034	0.808555	0.805799	0.854085	0.853119	0.831068	0.858052	0.854155	0.850367	0.840793	0.814553	0.806771	0.793747	0.776858	0.777017	0.773283	0.76077	0.793281	0.797031	0.815937	0.803128	0.816683	0.807685	0.851392	0.850973	0.827831	0.806444	0.835031	0.83241	0.811522	0.837958	0.803819	0.802962	0.755371	0.74145	0.742213	0.743396	0.65817	0.651595	0.656458	0.712914	0.747685	0.777432	0.837409	0.831806	0.823105	0.845254
'CL'	0.765786	0.760357	0.773503	0.7756	0.779624	0.790536	0.84173	0.828418	0.807289	0.740182	0.753329	0.759832	0.6941	0.724486	0.733113	0.805545	0.781372	0.818908	0.867728	0.855875	0.829889	0.867634	0.862854	0.868944	0.863877	0.844938	0.835082	0.831677	0.835002	0.839189	0.783868	0.778448	0.831744	0.781821	0.803661	0.833283	0.810792	0.841963	0.832004	0.853796	0.843368	0.846907	0.85432	0.838822	0.875021	0.85737	0.85694	0.839735	0.816691
'CA3'	0.845823	0.818247	0.795509	0.720604	0.72319	0.736077	0.837237	0.843837	0.845674	0.855551	0.877595	0.843706	0.83642	0.799433	0.833014	0.852798	0.865282	0.848644	0.842376	0.853286	0.842321	0.860358	0.82523	0.806788	0.808206	0.83311	0.821272	0.860104	0.808457	0.826539	0.79008	0.746019	0.757952	0.764635	0.777898	0.807668	0.849393	0.829132	0.839544	0.83639	0.886962	0.864265	0.836085	0.876037	0.817407	0.692016	0.564106	0.500172	0.459225
'DCN'	0.778915	0.814695	0.824832	0.79765	0.8074	0.788396	0.792545	0.838001	0.85681	0.848594	0.835285	0.844701	0.836102	0.812504	0.731234	0.701249	0.710167	0.740623	0.825585	0.844968	0.800307	0.84663	0.861556	0.788116	0.764546	0.640477	0.601048	0.613827	0.672022	0.738958	0.79843	0.822327	0.820076	0.821972	0.811168	0.832004	0.818121	0.860597	0.8834	0.829731	0.809794	0.844102	0.816565	0.772119	0.740218	0.699163	0.64327	0.618462	0.64493
'PF'	0.831198	0.848522	0.797501	0.763263	0.740491	0.74234	0.729132	0.768681	0.758679	0.742506	0.756193	0.765383	0.785074	0.742405	0.783192	0.767391	0.714694	0.676105	0.489955	0.329122	0.361308	0.463979	0.540022	0.639027	0.720185	0.79921	0.764283	0.79444	0.716537	0.704056	0.583798	0.55939	0.585655	0.575528	0.563384	0.575585	0.648665	0.700221	0.750246	0.778471	0.835491	0.842279	0.857087	0.852083	0.797195	0.786608	0.77197	0.760059	0.771032
'FL/PFL'	0.847207	0.868618	0.852325	0.859587	0.818524	0.825688	0.854627	0.793758	0.789637	0.814435	0.79515	0.851122	0.832286	0.802169	0.780813	0.759046	0.777089	0.804	0.779368	0.823101	0.802839	0.771077	0.775482	0.799971	0.81998	0.778007	0.777692	0.77166	0.799716	0.798809	0.801406	0.835557	0.85489	0.835608	0.82535	0.820648	0.810929	0.810169	0.768973	0.803773	0.831242	0.833409	0.783808	0.808138	0.82069	0.86062	0.854478	0.829459	0.811618
'PPC'	0.848742	0.842258	0.806855	0.782875	0.8059	0.798713	0.826432	0.807702	0.868955	0.804305	0.752214	0.662128	0.577153	0.522107	0.474897	0.487878	0.586387	0.676457	0.710561	0.845436	0.827775	0.862163	0.897243	0.898075	0.884915	0.821056	0.851982	0.846011	0.828394	0.882238	0.87018	0.867382	0.890356	0.891548	0.851375	0.817107	0.729266	0.68031	0.675198	0.753495	0.82962	0.811319	0.84193	0.854926	0.838154	0.830068	0.84652	0.874116	0.905122
'CENT3'	0.724249	0.696806	0.691241	0.731751	0.781699	0.797291	0.80185	0.810983	0.789298	0.775418	0.724353	0.753787	0.709466	0.771478	0.792428	0.850778	0.814071	0.840085	0.860819	0.866894	0.831395	0.835477	0.799699	0.74531	0.716065	0.769716	0.805822	0.855245	0.841773	0.859918	0.884961	0.894584	0.858701	0.817188	0.79804	0.769322	0.761074	0.770042	0.800622	0.856066	0.853931	0.820141	0.83397	0.795398	0.695328	0.659485	0.611369	0.544135	0.574108
'LD'	0.781669	0.751539	0.769989	0.632185	0.575573	0.474422	0.420468	0.443108	0.599789	0.725324	0.805583	0.859616	0.874761	0.868592	0.853527	0.797367	0.751194	0.727056	0.750778	0.83233	0.843696	0.819651	0.794663	0.780401	0.745893	0.744109	0.754348	0.7806	0.841115	0.816362	0.801688	0.769189	0.649435	0.626321	0.603913	0.693706	0.720522	0.786621	0.821379	0.790026	0.825369	0.833625	0.79957	0.798446	0.766306	0.811563	0.862956	0.806471	0.820382
'DP'	0.723803	0.763011	0.760618	0.800885	0.769532	0.770232	0.796599	0.759794	0.786879	0.821771	0.855512	0.825403	0.833724	0.796945	0.768541	0.809579	0.815769	0.849444	0.824272	0.84915	0.826853	0.790068	0.784298	0.839694	0.845309	0.886071	0.881651	0.874323	0.892192	0.885605	0.875539	0.852052	0.854258	0.860557	0.802981	0.837658	0.811725	0.856057	0.811951	0.847074	0.855639	0.875598	0.859765	0.855152	0.862168	0.835391	0.841633	0.82973	0.781901
'FRP'	0.852546	0.872445	0.898794	0.870324	0.860756	0.885826	0.878984	0.874969	0.840122	0.803105	0.815291	0.855946	0.858859	0.825545	0.826318	0.805491	0.747092	0.709168	0.656975	0.648525	0.731843	0.746747	0.7987	0.873463	0.875378	0.85453	0.837321	0.844665	0.856418	0.868745	0.892327	0.873325	0.849941	0.853028	0.860116	0.856784	0.814804	0.803305	0.792658	0.761642	0.757332	0.762339	0.819447	0.829052	0.892258	0.885678	0.839043	0.837355	0.817276
'PO'	0.837758	0.831908	0.797727	0.71247	0.635771	0.597225	0.628072	0.65005	0.680714	0.700718	0.781188	0.751366	0.801556	0.804362	0.836404	0.875113	0.830753	0.822978	0.825606	0.797852	0.783815	0.749531	0.739434	0.773243	0.761512	0.781723	0.782574	0.778166	0.781668	0.822763	0.833534	0.857899	0.840236	0.835632	0.787352	0.708595	0.699168	0.680217	0.664455	0.588372	0.56073	0.653903	0.687376	0.723776	0.777745	0.842106	0.8587	0.831773	0.859876
'GRN'	0.676234	0.641764	0.584823	0.634043	0.671935	0.754122	0.833841	0.880083	0.828977	0.781293	0.683137	0.734408	0.643022	0.611747	0.64932	0.656309	0.695566	0.691606	0.714111	0.776326	0.770306	0.800305	0.818373	0.750228	0.747	0.699511	0.719284	0.69962	0.766841	0.777045	0.830681	0.866544	0.861244	0.856654	0.840028	0.83029	0.809775	0.76129	0.774896	0.766369	0.795028	0.790665	0.784284	0.789756	0.82324	0.81591	0.810304	0.813642	0.816459
'MV'	0.848391	0.757138	0.766748	0.819913	0.803593	0.847098	0.862208	0.863827	0.869881	0.83844	0.85829	0.8267	0.803781	0.717042	0.56876	0.535453	0.565416	0.60965	0.639871	0.685922	0.698489	0.744578	0.803727	0.786013	0.810872	0.812978	0.79446	0.755091	0.775955	0.734993	0.755482	0.726629	0.743519	0.762826	0.750104	0.759225	0.792441	0.82261	0.811413	0.780376	0.806302	0.78579	0.792293	0.813718	0.832329	0.849323	0.878601	0.856016	0.849605
'VISp'	0.864146	0.859043	0.889802	0.873188	0.893518	0.908582	0.889987	0.902022	0.85887	0.853105	0.823616	0.820694	0.782081	0.758423	0.744489	0.764236	0.757311	0.775021	0.763723	0.797982	0.781552	0.81799	0.812533	0.728629	0.734282	0.653333	0.596114	0.607316	0.621955	0.679518	0.795807	0.800054	0.854459	0.899106	0.897974	0.90317	0.88649	0.863334	0.890862	0.872113	0.851039	0.847842	0.860655	0.839462	0.819421	0.835952	0.839464	0.828226	0.840206
'IC'	0.845378	0.875173	0.894707	0.894675	0.903331	0.923053	0.894051	0.888005	0.851216	0.855018	0.874302	0.865151	0.860766	0.886852	0.878893	0.855007	0.841637	0.779873	0.768577	0.76541	0.808004	0.866098	0.891111	0.889763	0.872093	0.87933	0.882372	0.903015	0.887031	0.842125	0.829272	0.836702	0.782547	0.803483	0.816198	0.789579	0.843977	0.872101	0.863938	0.84741	0.80284	0.823611	0.830208	0.840457	0.829924	0.836266	0.821072	0.851051	0.839599
'SUB'	0.865265	0.810969	0.795172	0.722181	0.625889	0.534738	0.538752	0.571572	0.652857	0.752552	0.824184	0.861659	0.879906	0.845925	0.827536	0.841663	0.818937	0.806651	0.777884	0.795189	0.816076	0.824348	0.841368	0.775033	0.772947	0.69992	0.673705	0.633411	0.607509	0.700254	0.751233	0.81721	0.86084	0.8607	0.879586	0.871579	0.853695	0.821279	0.840255	0.850236	0.871276	0.886858	0.869969	0.856692	0.847126	0.881674	0.829227	0.85165	0.878653
'APN'	0.780269	0.800152	0.831313	0.857748	0.86252	0.842343	0.881775	0.814646	0.82659	0.764973	0.806592	0.830407	0.849381	0.874554	0.855043	0.857764	0.83819	0.795273	0.824756	0.831216	0.824572	0.833223	0.813301	0.816262	0.839404	0.860535	0.844297	0.823666	0.779065	0.813798	0.777906	0.79839	0.827589	0.858886	0.838032	0.825672	0.813636	0.790456	0.816058	0.802464	0.826996	0.861285	0.854491	0.873706	0.876214	0.872602	0.877922	0.872717	0.856266
'VISl/pl'	0.857902	0.844459	0.856682	0.871663	0.803386	0.758659	0.774095	0.759219	0.823218	0.8326	0.852374	0.874582	0.848639	0.866454	0.869382	0.876191	0.826796	0.834313	0.80865	0.802663	0.819223	0.83088	0.826842	0.86288	0.870244	0.859911	0.837925	0.828561	0.821718	0.857236	0.856462	0.861215	0.859943	0.845373	0.840818	0.805651	0.758823	0.836924	0.814609	0.823314	0.805616	0.806993	0.842512	0.850482	0.866088	0.848193	0.854342	0.85595	0.87364
'TTd'	0.692897	0.669124	0.645488	0.629425	0.726393	0.748217	0.802912	0.811131	0.817592	0.808668	0.845007	0.849737	0.802488	0.792945	0.782497	0.780303	0.782164	0.815526	0.804587	0.829098	0.842108	0.812686	0.783103	0.811812	0.826299	0.847644	0.860223	0.82806	0.804817	0.853481	0.873517	0.85197	0.833376	0.848764	0.848145	0.822932	0.823257	0.808715	0.828892	0.833672	0.851749	0.878857	0.877251	0.84444	0.88342	0.878109	0.892793	0.856577	0.838133
'Eth'	0.86691	0.833608	0.827134	0.835708	0.818862	0.848477	0.788433	0.790175	0.799708	0.791763	0.782639	0.759606	0.813945	0.849445	0.900437	0.858349	0.79998	0.756246	0.728096	0.752166	0.822942	0.813578	0.83323	0.874829	0.817864	0.831143	0.807501	0.777148	0.763551	0.767695	0.808769	0.812754	0.808759	0.826733	0.828588	0.841952	0.853912	0.832997	0.827616	0.821854	0.832335	0.859187	0.844577	0.876476	0.796941	0.766125	0.800225	0.740215	0.806784
Time from lick onset (s)	-2	-1.99	-1.98	-1.97	-1.96	-1.95	-1.94	-1.93	-1.92	-1.91	-1.9	-1.89	-1.88	-1.87	-1.86	-1.85	-1.84	-1.83	-1.82	-1.81	-1.8	-1.79	-1.78	-1.77	-1.76	-1.75	-1.74	-1.73	-1.72	-1.71	-1.7	-1.69	-1.68	-1.67	-1.66	-1.65	-1.64	-1.63	-1.62	-1.61	-1.6	-1.59	-1.58	-1.57	-1.56	-1.55	-1.54	-1.53	-1.52
[truncated: 301 more columns]

## Sheet: Figure 6j
Brain region name									Mean TF-responsive subpopulation relative contribution within movement-null subspace (thresholded by lower 95% CI > chance level contribution or upper 95% CI < - chance level contribution)
'Lob4/5'	0	0	0	0	0	0	0	0	0	0	0	0	0	0	0	0	0	0	0	0	0	0	0	0	0	0	0	0	0	0	0	0	0	0	0	0	0	0	0	0	0	0	0	0	0	0	0	0	0
'CP'	0	0	0	0	0	0	0	0	0	0	0	0	0	0	0	0	0	0	0	0	0	0	0	0	0	0	0	0	0	0	0	0	0	0	0	0	0	0	0	0	0	0	0	0	0	0	0	0	0
'ACA'	0	0	0	0	0	0	0.343985	0.345787	0	0	0	0	0	0	0	0	0	0	0	0	0	0	0	0	0	0	0	0	0	0	0	0	0	0	0	0	0	0	0	0	0	0	0	0	0	0	0	0	0
'MOs'	0	0	0	0	0	0	0	0	0	0	0	0	0	0	0	0	0	0	0	0	0	0	0	0	0	0	0	0	0	0	0	0	0	0	0	0	0	0	0	0	0	0	0	0	0	0	0	0	0
'SNr/GPi'	0	0	-0.474658	-0.444338	-0.386792	-0.34199	0	0	0	0	0	0	0	0	0	0	0	0	0	0	0	0	0	0	0	0	0	0	0	0	0	0	0	0	0	0	0	0	0	0	0	0	0	0	0	0	0	0	0
'MRN'	0	0	0	0	0	0	0	0	0	0	0	0	0	0	0	0	0	0	0	0	0	0	0	0	0	0	0	0	0	0	0	0	0	0	0	0	0	0	0	0	0	0	0	0	0	0	0	0	0
'SIM'	0	0	0	0	0	-0.416874	-0.344125	-0.279088	-0.240198	-0.205973	0	0	0	0	0	0	0	0	0	0	0	0	0	0	0	0	0	0	0	0	0	0	0	0	0	0	0	0	0	0	0	0	0	0	0	0	0	0	0
'VAL'	0	0	0	0	0	0	0	0	0	0	0	0	0	0	0	0	0	0	0	0	0	0	0	0	0	0	0	0	0	0	0	0	0	0	0	0	0	0	0	0	0	0	0	0	0	0	0	0	0
'GPe'	0	0	0	0	0	0	0	0	0	0	0	0	0	0	0	0	0	0	0	0	0	0	0	0	0	0	0	0	0	0	0	0	0	0	0	0	0	0	0	0	0	0	0	0	0	0	0	0	0
'MOp'	0	0	0	0	0	0	0	0	0	0	0	0	0	0	0	0	0	0	0	0	0	0	0	0	0	0	0	0	0	0	0	0	0	0	0	0	0	0	0	0	0	0	0	0	0	0	0	0	0
'ORB'	0	0	0	0	0	0	0	0	0	0	0	0	0	0	0	0	0	0	0	0	0	0	0	0	0	0	0	0	0	0	0	0	0	-0.116983	-0.140401	-0.151774	-0.16531	0	0	0	0	0	0	0	0	0	0	0	0
'NPC'	0	0	0	0	0	0	0	0	0	0	0	0	0	0	0	0	0	0	0	0	0	0	0	0	0	0	0	0	0	0	0	0	0	0	0	0	0	0	0	0	0	0	0	0	0	0	0	0	0
SCm'	0	0	0	0	0	0	0	0	0	0	0	0	0	0	0	0	0	0	0	0	0	0	0	0	0	0	0	0	0	0	0	0	0	0	0	-0.600377	-0.62843	-0.630357	-0.623307	-0.604939	0	-0.535264	-0.49315	0	0	0	0	0	0
'mPFC'	0	0	0	0	0	0	0	0	0	0	0	0	0	0	0	0	0	0	0	0	0	0	0	0	0	0	0	0	0	0	0	0	0	0	0	0	0	0	0	0	0	0	0	0	0	0	0	0	0
'DCN'	0	0	0	0	0	0	0	0	0	0	0	0	0	0	0	0	0	0	0	0	0	0	0	0	0	0	0	0	0	0	0	0	0	0	0	0	0	0	0	0	0	0	0	0	0	0	0	0	0
'VB'	0	0	0	0	0	0	0	0	0	0	0	0	0	0	0	0	0	0	0	0	0	0	0	0	0	0	0	0	0	0	0	0	0	0	0	0	0	0	0	0	0	0	0	0	0	0	0	0	0
'PO'	0	0	0	0	0	0	0	0	0	0	0	0	0	0	0	0	0	0	0	0	0	0	0	0	0	0	0	0	0	0	0	0	0	0	0	0	0	0	0	0	0	0	0	0	0	0	0	0	0
'VISp'	0	0	0	0	0	0	0	0	0	0	0	0	0	0	0	0	0	0	0	0	0	0	0	0	0	0	0	0	0	0	0	0	0	0	0	0	0	0	0	0	0	0	0	0	0	0	0	0	0
'RT'	0	0	0	0	0	0	0	0	0	0	0	0	0	0	0	0	0	0	0	0	0	0	0	0	0	0	0	0	0	0	0	0	0	0	0	0	0	0	0	0	0	0	0	0	0	0	0	0	0
'PPC'	0	0	0	0	0	0	0	0	0	0	0	0	0	0	0	0	0	0	0	0	0	0	0	0	0	0	0	0	0	0	0	0	0	0	0	0	0	0	0	0	0	0	0	0	0	0	0	0	0
'LP'	0	0	0	0	0	0	0	0	0	0	0	0	0	0	0	0	0	0	0	0	0	0	0	0	0	0	0	0	0	0	0	0	0	0	0	0	0	0	0	0	0	0	0	0	0	0	0	0	0
'VISl/pl'	0	0	0	0	0	0	0	0	0	0	0	0	0	0	0	0	0	0	0	0	0	0	0	0	0	0	0	0	0	0	0	0	0	0	0	0	0	0	0	0	0	0	0	0	0	0	0	0	0
'RSP'	0	0	0	0	0	0	0	0	0	0	0	0	0	0	0	0	0	0	0	0	0	0	0	0	0	0	0	0	0	0	0	0	0	0	0	0	0	0	0	0	0	0	0	0	0	0	0	0	0
'APN'	0	0	0	0	0	0	0	0	0	0	0	0	0	0	0	0	0	0	0	0	0	0	0	0	0	0	0	0	0	0	0	0	0	0	0	0	0	0	0	0	0	0	0	0	0	0	0	0	0
'PF'	0	0	0	0	0	0	0	0	0	0	0	0	0	0	0	0	0	0	0	0	0	0	0	0	0	0	0	0	0	0	0	0	0	0	0	0	0	0	0	0	0	0	0	0	0	0	0	0	0
'CA3'	0	0	0	0	0	0	0	0	0	0	0	0	0	0	0	0	0	0	0	0	0	0	0	0	0	0	0	0	0	0	0	0	0	0	0	0	0	0	0	0	0	0	0	0	0	0	0	0	0
'CA1'	0	0	0	0	0	0	0	0	0	0	0	0	0	0	0	0	0	0	0	0	0	0	0	0	0	0	0	0	0	0	0	0	0	0	0	0	0	0	0	0	0	0	0	0	0	0	0	0	0
'SUB'	0	0	0	0	0	0	0	0	0	0	0	0	0	0	0	0	0	0	0	0	0	0	0	0	0	0	0	0	0	0	0	0	0	0	0	0	0	0	0	0	0	0	0	0	0	0	0	0	0
Time from lick onset (s)	-2	-1.99	-1.98	-1.97	-1.96	-1.95	-1.94	-1.93	-1.92	-1.91	-1.9	-1.89	-1.88	-1.87	-1.86	-1.85	-1.84	-1.83	-1.82	-1.81	-1.8	-1.79	-1.78	-1.77	-1.76	-1.75	-1.74	-1.73	-1.72	-1.71	-1.7	-1.69	-1.68	-1.67	-1.66	-1.65	-1.64	-1.63	-1.62	-1.61	-1.6	-1.59	-1.58	-1.57	-1.56	-1.55	-1.54	-1.53	-1.52
Brain region name									Mean TF-responsive subpopulation relative contribution within movement-null subspace
'Lob4/5'	0.0997921	0.145377	0.199055	0.193949	0.177321	0.149021	0.129806	0.0866381	0.044229	0.00736104	-0.0272494	-0.0378909	-0.0362671	-0.0152873	0.030137	0.0625474	0.10136	0.153441	0.191563	0.243025	0.226599	0.175106	0.143884	0.147894	0.0906766	0.0742245	0.0666211	0.0544362	-0.00147275	-0.0258754	-0.0604512	-0.13508	-0.172245	-0.178568	-0.190506	-0.18344	-0.169305	-0.160212	-0.153932	-0.150694	-0.148324	-0.143588	-0.138853	-0.128842	-0.115016	-0.0803808	-0.0278262	0.0520064	0.14827
'CP'	0.119003	0.105199	0.0726316	0.0366551	0.0403587	0.0615365	0.0384615	0.0268323	0.0532535	0.0700949	0.0645976	0.11987	0.113815	0.134908	0.1976	0.301035	0.376231	0.504418	0.443397	0.354163	0.263521	0.0833736	-0.0344419	-0.121763	-0.202123	-0.223332	-0.228184	-0.185421	-0.165194	-0.142082	-0.111978	-0.0631023	-0.0793291	0.0253723	-0.0702151	-0.119488	-0.129958	-0.18465	-0.231622	-0.204146	-0.175585	-0.156415	-0.13231	-0.0759874	-0.0771893	-0.0440274	-0.0499321	-0.143952	-0.0258004
'ACA'	0.51187	0.418506	0.373553	0.354886	0.349217	0.345608	0.343985	0.345787	0.343656	0.3301	0.265713	0.165462	-0.0479606	-0.215048	-0.267005	-0.330261	-0.357456	-0.371261	-0.388531	-0.395857	-0.431737	-0.383627	-0.364773	-0.338072	-0.30081	-0.28397	-0.266948	-0.255872	-0.250295	-0.250779	-0.253005	-0.25343	-0.234158	-0.236159	-0.219845	-0.228192	-0.243288	-0.255999	-0.16191	-0.0954557	0.00795867	0.0877925	0.14032	0.140452	0.123098	0.127028	0.115387	0.0951095	0.0445759
'MOs'	0.147353	0.144953	0.134527	0.110021	0.0669132	0.0144648	-0.0294262	-0.0626283	-0.0912683	-0.0973953	-0.107517	-0.121641	-0.138906	-0.154818	-0.15883	-0.114901	-0.026731	0.0571082	0.121672	0.167343	0.180094	0.133489	0.0973383	0.037363	-0.00354236	-0.0357252	-0.0542634	-0.0613089	-0.0607419	-0.0540359	-0.0405391	-0.0176162	0.019935	0.0706614	0.151669	0.236567	0.290643	0.323829	0.293676	0.215848	0.0738562	-0.0671724	-0.164233	-0.283845	-0.33927	-0.355075	-0.318341	-0.332298	-0.231305
'SNr/GPi'	-0.398091	-0.463627	-0.474658	-0.444338	-0.386792	-0.34199	-0.315963	-0.307429	-0.331106	-0.39371	-0.448239	-0.465779	-0.460745	-0.349174	-0.272927	-0.203316	-0.26524	-0.0693952	0.0231972	0.151309	0.208062	0.29307	0.337485	0.365232	0.301203	0.33759	0.220277	0.254114	0.313439	0.319566	0.349256	0.357885	0.340187	0.313022	0.2204	0.192861	0.158179	0.157445	0.139117	0.139042	0.130413	0.0739504	0.191289	0.295777	0.49905	0.556857	0.530905	0.468875	0.401297
'MRN'	-0.182069	-0.0491469	0.101884	0.215344	0.299625	0.38393	0.390483	0.418564	0.387027	0.337537	0.285947	0.19868	0.161624	0.0813425	0.00551018	0.00831437	-0.0944637	0.0466286	0.134779	0.183689	0.205732	0.212531	0.142209	0.107896	-0.00838099	-0.159801	-0.192901	-0.276388	-0.307723	-0.244052	-0.237231	-0.226823	-0.28796	-0.329932	-0.33543	-0.33965	-0.284537	-0.239633	-0.1965	-0.168679	-0.153115	-0.141542	-0.127013	-0.0930547	-0.0477392	0.0620565	0.137298	0.157728	0.142712
'SIM'	-0.202954	-0.24831	-0.381661	-0.38977	-0.436958	-0.416874	-0.344125	-0.279088	-0.240198	-0.205973	-0.175525	-0.151915	-0.133068	-0.127575	-0.12439	-0.106804	-0.0729055	-0.0378526	0.0548695	0.103116	0.0724601	0.107958	0.12017	0.160343	0.197465	0.243362	0.298537	0.377667	0.399022	0.439763	0.451736	0.503425	0.452895	0.339088	0.20097	0.041702	-0.0824748	-0.125137	-0.170583	-0.209015	-0.204421	-0.0853786	-0.0615635	-0.00905599	0.0121762	0.0351334	0.168972	0.260821	0.332714
'VAL'	-0.149141	-0.130987	-0.101011	-0.0501982	-0.0061157	-0.00945112	-0.000298278	-0.0105555	-0.0128848	-0.0239373	-0.0428069	-0.0496475	-0.0544745	-0.0782947	-0.115204	-0.116471	-0.10971	-0.0789216	-0.06459	-0.0250895	-0.0128782	-0.000133218	0.020776	0.0378373	0.0456032	0.0688574	0.0743549	0.0864341	0.00771538	-0.0464864	-0.0925915	-0.0985494	-0.076824	-0.0653952	-0.0479401	-0.0345284	-0.0257594	-0.0378488	-0.0236023	-0.00708748	-0.00506806	0.0383936	0.0617691	0.0938865	0.142794	0.185021	0.278593	0.412702	0.342564
'GPe'	-0.274909	-0.266442	-0.194944	-0.176208	-0.154473	-0.136213	-0.103025	-0.070476	-0.061752	-0.0459342	-0.137193	-0.128902	-0.164714	-0.180626	-0.22794	-0.294527	-0.36477	-0.340521	-0.187944	0.0266411	0.421323	0.536983	0.801714	0.692407	0.560239	0.430046	0.252037	0.0520458	-0.153969	-0.347021	-0.461371	-0.471167	-0.443423	-0.235911	-0.0449777	0.108913	0.218269	0.23755	0.200012	0.154834	0.0846241	0.00189219	-0.0706958	-0.0312278	0.0685155	0.21183	0.336081	0.432283	0.446859
'MOp'	0.0757938	0.0688198	0.0531406	0.0433825	0.0466634	0.0320262	0.0379682	0.0377224	0.0385617	0.0384164	0.0279516	0.0194283	0.000355808	-0.00361688	-0.0511459	-0.0614001	-0.078234	-0.0725755	-0.0740282	-0.0568145	-0.0658018	-0.0885424	-0.102264	-0.12093	-0.133399	-0.136024	-0.125351	-0.0897718	-0.0457686	-0.0470494	-0.0117907	0.00634725	0.0228963	0.0318256	0.0332994	0.0222021	0.0325791	0.0250991	0.0251343	0.0312609	0.0308314	0.0216641	0.0244257	0.00995511	0.00452395	0.0115036	0.0118937	0.0143383	0.0254256
'ORB'	0.020509	0.0314434	0.0455541	0.0609128	0.0750409	0.0822532	0.0855941	0.0895769	0.084883	0.079152	0.0817096	0.100624	0.118011	0.122149	0.114082	0.0875358	0.0579655	0.0235319	0.00516471	-0.00358965	0.0170842	0.0348391	0.0217282	0.0234675	0.00569423	-0.0132838	-0.0335229	-0.069124	-0.0729013	-0.0746859	-0.0857498	-0.0926744	-0.105073	-0.116983	-0.140401	-0.151774	-0.16531	-0.176372	-0.163892	-0.107349	-0.0791131	-0.0524173	-0.0384408	-0.0182711	-0.00644268	-0.000321123	0.00947012	0.0240896	0.0352424
'NPC'	-0.0738111	0.0951112	0.267847	0.386493	0.480334	0.47864	0.385052	0.284635	0.189655	0.0724999	0.0386838	0.00509767	-0.0172671	-0.0132752	-0.0260618	-0.0403273	-0.0974988	-0.142949	-0.211721	-0.213075	-0.269696	-0.263656	-0.319378	-0.300854	-0.270526	-0.272386	-0.267067	-0.23189	-0.238098	-0.19714	-0.175073	-0.138232	-0.0659022	0.0148854	0.0687517	0.0814772	0.0761211	0.0902262	0.0974704	0.122687	0.148683	0.181151	0.230724	0.244169	0.282413	0.240517	0.236967	0.139642	0.00724886
SCm'	0.479581	0.475152	0.458318	0.449748	0.427829	0.412546	0.382886	0.38695	0.378147	0.395341	0.422289	0.449865	0.471689	0.486368	0.468738	0.448764	0.403642	0.365091	0.271218	0.12892	0.0377057	0.00215151	-0.0452799	-0.0324535	-0.00179365	0.122268	0.0908872	0.110975	0.0526103	-0.0014269	-0.17177	-0.291628	-0.430133	-0.487779	-0.576046	-0.600377	-0.62843	-0.630357	-0.623307	-0.604939	-0.569745	-0.535264	-0.49315	-0.443924	-0.402105	-0.363933	-0.340894	-0.321342	-0.289885
'mPFC'	0.0668162	0.0585631	0.0596277	0.0654271	0.0758157	0.0924474	0.122623	0.19682	0.17429	0.167702	0.156659	0.102399	0.0660126	0.0339441	0.0111955	-0.00106695	-0.00230211	0.0140172	0.0247532	0.0651451	0.0600923	0.0566697	-0.00290215	-0.0403378	-0.0258989	-0.0197741	-0.0202751	-0.0189203	-0.0410721	-0.0427299	-0.0377544	-0.035882	-0.0439114	-0.0529265	-0.0710455	-0.0850486	-0.100499	-0.106114	-0.117646	-0.118691	-0.130292	-0.141292	-0.138174	-0.129148	-0.0835934	-0.0380121	-0.0064761	0.035206	0.056924
'DCN'	0.0182428	0.0366326	0.0771985	0.0654792	0.0658488	0.0812038	0.0685052	0.0455486	0.0305545	0.0227532	0.0244814	0.0257678	0.0203446	0.0208888	0.0239645	0.0101524	-0.00804319	-0.0406773	-0.0546248	-0.0569192	0.00101106	0.019475	0.0368835	0.035431	0.0382273	0.0143843	-0.00158049	0.0402126	0.0429025	0.050167	0.0790273	0.115179	0.134907	0.111563	0.0726211	0.0300436	-0.00723449	-0.0468324	-0.0866008	-0.113452	-0.121255	-0.108548	-0.10551	-0.0891019	-0.0714998	-0.0556504	-0.0313734	-0.0371051	-0.0364231
'VB'	0.453934	0.396486	0.352608	0.30086	0.14758	0.0851004	0.0588723	0.0389357	0.0828091	0.0860073	0.0837326	0.0325728	-0.0376979	-0.193314	-0.29603	-0.290241	-0.25853	-0.195885	-0.172044	-0.171225	-0.221315	-0.214558	-0.26959	-0.289487	-0.265635	-0.234172	-0.1567	-0.0870158	-0.0703857	-0.0426626	-0.0511696	-0.048988	-0.0566588	-0.045672	0.0173382	0.122377	0.259366	0.342463	0.330229	0.251181	0.169082	0.113823	0.0393353	-0.0217496	-0.0765637	-0.0876279	-0.0868734	-0.0462046	-0.0199839
'PO'	-0.139772	-0.191374	-0.252341	-0.271424	-0.280269	-0.276681	-0.266899	-0.217179	-0.187297	-0.152004	-0.0885562	0.0122174	0.0909819	0.0815098	0.0911284	0.0720475	0.0674941	0.0402305	0.00779352	-0.025875	0.0162754	0.024788	0.0446489	-0.02812	-0.0156018	-0.0758083	-0.142181	-0.140383	-0.14582	-0.13877	-0.115472	-0.067056	-0.0225677	0.0203213	0.0608384	0.0685721	0.108139	0.122167	0.125283	0.147047	0.161116	0.174939	0.205898	0.178602	0.158554	0.156887	0.144087	0.170644	0.162556
'VISp'	0.0251052	0.00521896	-0.0150228	-0.0208852	-0.0148329	0.00482289	0.0324056	0.064651	0.0940097	0.119362	0.141345	0.178285	0.155714	0.136499	0.136848	0.153767	0.178345	0.194264	0.147985	0.100034	0.0441121	-0.0177971	-0.106377	-0.12978	-0.143387	-0.210981	-0.11332	-0.0875917	-0.0505746	-0.00892114	0.00360905	0.00039704	-0.00391764	-0.0265312	-0.0208251	-0.0218768	-0.0273074	-0.0401648	-0.0329957	-0.0692009	-0.108124	-0.127357	-0.133914	-0.131874	-0.108628	-0.0998581	-0.0683443	-0.0866699	-0.105255
'RT'	-0.163998	-0.169325	-0.124836	-0.137828	-0.0248049	0.0881519	0.0862139	0.114079	0.146067	0.18208	0.219518	0.194998	0.162632	0.135417	0.124133	0.139921	0.147663	0.203151	0.250929	0.260897	0.294061	0.296079	0.241457	0.185951	0.134522	0.170217	0.0691977	0.056431	0.0435466	0.0274577	0.006887	-0.0329449	-0.0683858	-0.122993	-0.188823	-0.208821	-0.297741	-0.373553	-0.23228	-0.15553	-0.110858	-0.0839086	-0.0676523	-0.0813831	-0.12476	-0.209051	-0.236248	-0.267929	-0.285335
'PPC'	0.0310445	0.0160689	0.00359039	-0.0355526	-0.0084195	0.0195944	0.080211	0.0532461	0.0692287	0.07493	0.0379049	0.0489228	0.0312118	0.0103941	0.000152431	-0.0473503	-0.098833	-0.207828	-0.196545	-0.221298	-0.253489	-0.257195	-0.260379	-0.243627	-0.12621	-0.0190198	0.0843362	0.15695	0.128607	0.0692511	-0.000188233	-0.0701248	-0.112234	-0.14893	-0.169578	-0.171902	-0.154934	-0.0405634	0.0685191	0.186021	0.346588	0.338729	0.317029	0.246501	0.159444	0.0803666	0.0657203	0.0550342	0.0624075
'LP'	0.254462	0.264064	0.281592	0.260921	0.18134	0.0769923	-0.0657761	-0.224668	-0.458476	-0.507095	-0.518543	-0.578617	-0.407273	-0.240566	-0.0533304	-0.000270152	0.129404	0.268228	4.05964	0.263082	0.184067	0.0827829	0.0200541	-0.016107	-0.190797	-0.218737	-0.287635	-0.262874	-0.247227	-0.210785	-0.193343	-0.182546	-0.158371	-0.19147	-0.172781	-0.165471	-0.0191771	0.0685625	0.178829	0.294375	0.340721	0.347559	0.311463	0.294726	0.27605	0.186792	0.124342	0.0275729	-0.00373307
'VISl/pl'	0.160136	0.12982	0.0774961	-0.00379908	-0.0291166	0.0106759	0.0392887	0.134101	0.238517	0.381294	0.336615	0.291571	0.281851	0.251335	0.317568	0.203393	0.342537	0.309369	0.237171	0.13851	0.105052	0.0154876	-0.0721509	-0.143922	-0.128078	-0.0720132	-0.0369888	0.0305004	0.0624793	0.101663	0.119516	0.0276877	0.049812	0.00674817	0.0897636	0.0065686	-0.0768904	-0.173323	-0.269781	-0.317839	-0.417093	-0.391462	-0.356727	-0.343149	-0.312004	-0.24304	-0.220507	-0.15729	-0.0933472
'RSP'	0.355893	0.500798	0.525356	0.559028	0.331781	0.342673	0.165855	0.0723683	0.00684083	-0.107478	-0.0424042	0.0104591	0.0631754	0.105502	0.143524	0.178101	0.203645	0.220001	0.217599	0.199284	0.170223	0.14132	0.1176	0.0946966	0.0745259	0.0526822	-0.0151444	-0.0824993	-0.175266	-0.201812	-0.152595	-0.128968	-0.109983	-0.110701	-0.114827	-0.117498	-0.117796	-0.118061	-0.116494	-0.108262	-0.0923282	-0.0866009	-0.0496084	-0.0335071	-0.0474646	-0.120484	-0.204415	-0.346435	-0.425261
'APN'	0.547221	0.609064	0.675747	0.728848	0.792099	0.836382	0.878709	0.883226	0.81995	0.693958	0.500953	0.192921	-0.0353551	-0.196672	-0.330579	-0.376515	-0.370443	-0.342868	-0.263424	0.0419257	0.136946	0.196253	0.20324	0.231627	0.266858	0.194055	0.143782	0.0526022	-0.0625121	-0.139342	-0.23588	-0.336019	-0.371453	-0.417966	-0.373187	-0.352131	-0.333663	-0.367048	-0.460913	-0.661774	-0.728857	-0.632832	-0.561339	-0.565557	-0.50921	-0.491241	-0.474617	-0.543388	-0.599158
'PF'	0.125369	0.0995911	0.103221	0.0692922	0.0293731	0.0157919	-0.0105404	-0.0353405	-0.0921517	-0.0893155	-0.0956596	-0.123714	-0.108233	-0.0777837	-0.069128	-0.016296	0.0378542	0.0791401	0.101129	0.0524468	-0.0611274	-0.111802	-0.144375	-0.155437	-0.130173	-0.00839435	0.115089	0.234544	0.228771	0.181802	0.118026	0.0217016	-0.0693258	-0.191431	-0.262061	-0.310557	-0.311612	-0.127162	-0.0582993	0.0401832	0.0567451	0.0516942	0.0341681	-0.0128255	-0.109389	-0.15977	-0.150508	-0.0984971	0.016626
'CA3'	-0.151489	-0.139573	-0.130701	-0.169677	-0.181298	-0.20723	-0.183925	-0.163013	-0.145269	-0.106038	-0.0700236	-0.0515982	0.00912132	0.0580015	0.139847	0.162281	0.211011	0.244577	0.239369	0.241328	0.181835	0.140511	0.0972278	0.061288	0.0347682	0.0496998	0.0206852	0.0401281	0.061094	0.0782035	0.0605628	0.0607408	0.0462668	-0.000247309	-0.00784735	-0.0144589	-0.0125408	0.00210454	0.0520947	0.0184658	0.0298987	0.0314209	0.0332537	0.0234444	-0.000714846	0.00303891	-0.0219874	-0.0336007	-0.0603094
'CA1'	0.0476338	-0.00917661	-0.071799	-0.132244	-0.166554	-0.159272	-0.165557	-0.155954	-0.163223	-0.149678	-0.132269	-0.13305	-0.133576	-0.127437	-0.0902468	-0.0773823	-0.0500802	-0.0301993	-0.00536488	0.00657217	0.0152736	0.0382398	0.0189681	0.00414507	-0.0130109	-0.0304261	-0.0494841	-0.0722852	-0.0856733	-0.0734145	-0.036261	0.0201108	0.0677626	0.106643	0.112859	0.0997278	0.117443	0.124481	0.123444	0.14015	0.158016	0.167095	0.185825	0.21087	0.151934	0.108074	0.13596	0.094785	0.0745326
'SUB'	0.10102	0.108893	0.103124	0.122494	0.10556	0.106687	0.10124	0.0983372	0.0694298	0.0521355	0.0335917	0.0217602	0.0124352	-0.00969074	-0.0111321	-0.004186	0.00276455	0.0101707	0.0241036	0.0309642	0.0426076	0.0315961	0.0160223	0.00427724	-0.0232105	-0.0544339	-0.107698	-0.12327	-0.156514	-0.20359	-0.171696	-0.124278	-0.111163	-0.0926536	-0.0648508	-0.0759842	-0.094956	-0.0937884	-0.107228	-0.124343	-0.110035	-0.0921371	-0.0618972	-0.0653818	-0.0162799	-0.00881761	0.001072	-0.0119288	-0.0212985
Time from lick onset (s)	-2	-1.99	-1.98	-1.97	-1.96	-1.95	-1.94	-1.93	-1.92	-1.91	-1.9	-1.89	-1.88	-1.87	-1.86	-1.85	-1.84	-1.83	-1.82	-1.81	-1.8	-1.79	-1.78	-1.77	-1.76	-1.75	-1.74	-1.73	-1.72	-1.71	-1.7	-1.69	-1.68	-1.67	-1.66	-1.65	-1.64	-1.63	-1.62	-1.61	-1.6	-1.59	-1.58	-1.57	-1.56	-1.55	-1.54	-1.53	-1.52
Brain region name								95% bootstrapped CI (lower bound)
'Lob4/5'	-0.235972	-0.190597	-0.135135	-0.128379	-0.135463	-0.161869	-0.179936	-0.233273	-0.280805	-0.323878	-0.419849	-0.427568	-0.402703	-0.335477	-0.254383	-0.205716	-0.161731	-0.151505	-0.14408	-0.177207	-0.233678	-0.34079	-0.409334	-0.437455	-0.595933	-0.568887	-0.566505	-0.598314	-0.68952	-0.859392	-0.865778	-1.17575	-0.90551	-0.779347	-0.647279	-0.514229	-0.453525	-0.414871	-0.374645	-0.362374	-0.390177	-0.39926	-0.398814	-0.402173	-0.446431	-0.535011	-0.576895	-0.520403	-0.28946
'CP'	-0.485675	-0.601043	-0.640317	-0.972566	-0.664623	-0.819157	-0.577681	-0.562048	-0.329485	-0.261053	-0.245561	-0.257627	-0.217079	-0.220364	-0.219943	-0.213622	-0.142067	-0.159812	-0.151677	-0.190486	-0.264765	-0.575931	-0.6958	-0.89065	-1.28263	-1.15305	-1.29451	-0.993408	-0.810371	-0.865954	-0.965467	-1.07374	-0.79567	-0.689804	-0.766961	-1.05016	-1.01685	-1.16501	-0.986585	-1.08495	-1.12538	-0.961083	-1.15428	-1.03135	-0.952044	-0.954126	-0.750572	-0.830952	-0.772311
'ACA'	-0.124009	-0.130724	-0.124846	-0.0629399	0.0173411	0.0692221	0.0765323	0.0773715	0.041779	-0.0790654	-0.300807	-0.564263	-1.07141	-1.38999	-1.27924	-1.22961	-1.17714	-1.25144	-1.24562	-1.31729	-1.69508	-1.28562	-1.65944	-1.37498	-0.922107	-0.748537	-0.63276	-0.567923	-0.571906	-0.59542	-0.689834	-0.756655	-0.78487	-0.880094	-0.737444	-0.689312	-0.796231	-0.760748	-0.887378	-1.06928	-1.35792	-1.01543	-0.776299	-0.569605	-0.492799	-0.565108	-0.762026	-0.924686	-1.20305
'MOs'	0.0400116	0.0246306	0.00501664	-0.0402838	-0.15603	-0.250739	-0.326802	-0.35712	-0.483429	-0.469383	-0.522404	-0.674568	-0.76455	-0.853371	-0.881051	-0.828913	-0.516064	-0.38109	-0.203503	-0.181682	-0.162989	-0.22084	-0.208074	-0.235467	-0.287191	-0.309972	-0.313938	-0.322829	-0.326499	-0.32276	-0.330603	-0.328826	-0.297748	-0.233471	-0.192368	-0.139774	-0.0438177	-0.0288507	-0.0669696	-0.110078	-0.293625	-0.65295	-0.842837	-1.33834	-1.23035	-1.18528	-1.42249	-1.77194	-1.61347
'SNr/GPi'	-1.02817	-1.17895	-1.10196	-0.942078	-0.87625	-0.781363	-0.738711	-0.797522	-0.897369	-1.20378	-1.75674	-1.82249	-2.0139	-2.13064	-1.73494	-1.89692	-2.58197	-1.7609	-1.29399	-0.854671	-0.793461	-0.670692	-0.737817	-0.895719	-0.826179	-0.81679	-0.995251	-0.98889	-1.05693	-0.751609	-0.794779	-0.568716	-0.709352	-0.68215	-0.878713	-0.703925	-0.791205	-0.713433	-0.802272	-1.02802	-1.07769	-1.39028	-1.11905	-0.804509	-0.679957	-0.478766	-0.395438	-0.425938	-0.532317
'MRN'	-1.22961	-1.29564	-0.840098	-0.567456	-0.397782	-0.324965	-0.439293	-0.336641	-0.460381	-0.695136	-0.894092	-0.89501	-1.07892	-1.24213	-1.20277	-1.20753	-1.55041	-1.02992	-1.04374	-0.805923	-0.885106	-0.643841	-0.697928	-0.808902	-1.5083	-1.80271	-1.63709	-2.19524	-1.89212	-1.40511	-1.35553	-1.05815	-1.09542	-1.09149	-0.970579	-0.824996	-0.735868	-0.627917	-0.553137	-0.526083	-0.540655	-0.545065	-0.591648	-0.633561	-0.730796	-0.734169	-0.591789	-0.551656	-0.5778
'SIM'	-0.75815	-1.16529	-1.99618	-2.09415	-1.6357	-1.26749	-0.779419	-0.620489	-0.509743	-0.445375	-0.397462	-0.361228	-0.389405	-0.448872	-0.50564	-0.72092	-1.22745	-1.02235	-0.868593	-0.504565	-0.416394	-0.211488	-0.122982	-0.0360112	-0.00124427	0.0190335	0.00397391	-0.120785	-0.252701	-0.357141	-0.322798	-0.477228	-0.581904	-0.786323	-0.676088	-0.691526	-0.742876	-0.783023	-0.838205	-1.16741	-0.92914	-0.840658	-0.685006	-0.604666	-0.48215	-0.313862	-0.267494	-0.186692	-0.102462
'VAL'	-0.70239	-0.753925	-0.741585	-0.623879	-0.727888	-0.647937	-0.552593	-0.467261	-0.337636	-0.39483	-0.438902	-0.359602	-0.446886	-0.647788	-0.720035	-0.79125	-0.812339	-0.641591	-0.639054	-0.651015	-0.49622	-0.330948	-0.20991	-0.198111	-0.203498	-0.19307	-0.280571	-0.363588	-0.633783	-0.71952	-0.71941	-0.700744	-0.476579	-0.467785	-0.382321	-0.392714	-0.374539	-0.438172	-0.508145	-0.399932	-0.587122	-0.464662	-0.45501	-0.381933	-0.331062	-0.25445	-0.237425	-0.187785	-0.120757
'GPe'	-1.70587	-1.10635	-0.841671	-0.66512	-0.582844	-0.564906	-0.589593	-0.653074	-0.700884	-0.772553	-0.954896	-0.784084	-0.836935	-0.737005	-0.948914	-1.44998	-1.76321	-2.03889	-1.71672	-1.21649	-0.88003	-0.448756	-0.360867	-0.123621	-0.132625	-0.280931	-0.727223	-0.950636	-1.48617	-2.21311	-2.54629	-2.18654	-2.39591	-1.69375	-1.46922	-1.17745	-1.00602	-0.901316	-0.951473	-0.972683	-1.2195	-1.2145	-1.21704	-1.30558	-1.10351	-0.976777	-0.665354	-0.380346	-0.272875
'MOp'	-0.106521	-0.175803	-0.220685	-0.230066	-0.260301	-0.269267	-0.193021	-0.15224	-0.153814	-0.161382	-0.192079	-0.263647	-0.303801	-0.328131	-0.392066	-0.404087	-0.465508	-0.453438	-0.371582	-0.388596	-0.42313	-0.466508	-0.617291	-0.613659	-0.591851	-0.623461	-0.604396	-0.491787	-0.372646	-0.35981	-0.378166	-0.269985	-0.184655	-0.201258	-0.227423	-0.152324	-0.112136	-0.105653	-0.101396	-0.10435	-0.112937	-0.150948	-0.138695	-0.171982	-0.193504	-0.209853	-0.200083	-0.167223	-0.162318
'ORB'	-0.0465929	-0.035405	-0.0354594	-0.0300592	-0.0334542	-0.0586971	-0.0776226	-0.106049	-0.117655	-0.127275	-0.161019	-0.1454	-0.0855659	-0.119953	-0.107526	-0.1296	-0.204947	-0.293722	-0.354339	-0.359082	-0.366528	-0.266453	-0.221918	-0.199076	-0.198401	-0.227058	-0.244393	-0.240384	-0.287762	-0.352989	-0.345017	-0.363102	-0.386129	-0.360707	-0.395193	-0.475691	-0.557869	-0.785051	-0.680591	-0.530868	-0.348518	-0.326699	-0.264136	-0.200251	-0.173821	-0.144978	-0.120821	-0.11556	-0.102446
'NPC'	-0.894015	-0.720131	-0.624646	-0.462424	-0.328863	-0.409614	-0.488985	-0.520403	-0.615443	-0.689972	-0.73978	-0.76976	-0.912666	-1.18525	-1.14043	-1.06276	-1.06371	-1.0858	-1.09108	-1.26701	-1.50272	-1.38182	-1.51606	-1.35954	-1.23581	-1.20007	-1.18223	-1.13286	-1.04401	-1.01214	-1.26019	-1.12897	-0.891303	-0.602117	-0.478726	-0.567556	-0.58778	-0.60632	-0.739849	-0.693317	-0.774651	-0.64851	-0.541473	-0.550178	-0.594449	-0.540334	-0.784958	-1.06817	-0.780541
SCm'	-0.178233	-0.0837858	-0.0677453	-0.0534721	-0.051848	-0.0355928	-0.0569696	-0.0835081	-0.0442987	-0.0199636	-0.00175948	0.00402365	0.0197549	0.0213577	-0.0155667	-0.0749431	-0.198118	-0.466955	-0.856648	-1.14258	-1.21877	-1.10135	-1.21429	-0.882399	-0.753146	-0.781497	-0.795892	-0.834583	-1.01547	-1.26951	-1.41793	-1.23539	-1.46156	-1.66978	-1.42627	-1.40143	-1.3943	-1.51465	-1.57065	-1.39057	-1.30519	-1.0824	-1.04619	-0.874813	-0.7578	-0.703598	-0.66583	-0.658053	-0.648732
'mPFC'	-0.172665	-0.152784	-0.141762	-0.145474	-0.163543	-0.161754	-0.133707	-0.120962	-0.0902008	-0.0866247	-0.0774132	-0.0742639	-0.109334	-0.154611	-0.190663	-0.231114	-0.251073	-0.295529	-0.30545	-0.37355	-0.433313	-0.492912	-0.526665	-0.606423	-0.454694	-0.410251	-0.386809	-0.430376	-0.468191	-0.422817	-0.430157	-0.38399	-0.367513	-0.343535	-0.321268	-0.356426	-0.380406	-0.402487	-0.503481	-0.499027	-0.554275	-0.604416	-0.676608	-0.61985	-0.59036	-0.530453	-0.443349	-0.35444	-0.252452
'DCN'	-0.57531	-0.538078	-0.393308	-0.313948	-0.275004	-0.340463	-0.272968	-0.379028	-0.340625	-0.306831	-0.256445	-0.232699	-0.260795	-0.212097	-0.29921	-0.415114	-0.643832	-0.783852	-0.719053	-0.502746	-0.463175	-0.318241	-0.331898	-0.382698	-0.544142	-0.64155	-0.672701	-0.512323	-0.592476	-0.640732	-0.480638	-0.435449	-0.353573	-0.315162	-0.256487	-0.294625	-0.322805	-0.433182	-0.630381	-0.66333	-0.748003	-0.731099	-0.847792	-0.62723	-0.538225	-0.484269	-0.528611	-0.518491	-0.46464
'VB'	-0.318769	-0.32809	-0.355685	-0.324041	-0.333112	-0.351989	-0.372285	-0.335083	-0.396017	-0.307167	-0.332323	-0.343035	-0.346294	-0.490472	-0.479748	-0.5576	-0.618072	-0.577034	-0.724724	-0.880238	-1.21234	-1.44593	-1.94062	-1.63901	-1.46398	-0.951032	-0.911182	-0.706603	-0.630966	-0.610217	-0.501694	-0.463103	-0.425386	-0.408806	-0.393621	-0.442096	-0.457926	-0.519078	-0.609047	-0.71085	-0.821098	-0.812949	-0.717857	-0.64627	-0.640129	-0.544393	-0.442604	-0.43419	-0.424476
'PO'	-0.665616	-0.593904	-0.547028	-0.621658	-0.804406	-0.927646	-1.35989	-1.61564	-2.40093	-2.88409	-2.51883	-2.8537	-2.44312	-1.84247	-1.28162	-1.1845	-0.967428	-0.793334	-1.02239	-0.968307	-0.906499	-0.80534	-1.03557	-1.13582	-1.13362	-1.24006	-1.25588	-1.23375	-1.16544	-1.03501	-0.987625	-1.05157	-1.0285	-1.03331	-1.06664	-1.01158	-0.934537	-0.799097	-0.744431	-0.589072	-0.497523	-0.564541	-0.587126	-0.986297	-0.672068	-0.848211	-0.86247	-1.12381	-1.05098
'VISp'	-0.567538	-0.69671	-0.971234	-1.41842	-1.12904	-1.3444	-0.880055	-0.851141	-0.81523	-0.662584	-0.635582	-0.577725	-0.63105	-0.57129	-0.670206	-0.909964	-1.11577	-1.40059	-1.25262	-0.888475	-0.851166	-0.841579	-0.828026	-0.793502	-0.707598	-0.59382	-0.388845	-0.380297	-0.336936	-0.341356	-0.340858	-0.372883	-0.415349	-0.449885	-0.533518	-0.631934	-0.790102	-0.831077	-0.8717	-0.824969	-0.405526	-0.370369	-0.386852	-0.428944	-0.557431	-0.724035	-0.422768	-0.328185	-0.234577
'RT'	-0.606607	-0.412867	-0.438661	-0.367847	-0.389641	-0.46004	-0.598665	-0.941156	-1.00427	-1.36659	-0.870091	-0.504691	-0.311687	-0.17844	-0.126381	-0.089966	-0.0413987	-0.0571567	-0.0706419	-0.0913793	-0.14719	-0.197936	-0.256332	-0.309925	-0.368941	-0.490115	-0.808031	-1.28637	-1.66562	-1.35533	-1.15609	-0.600622	-0.466396	-0.401137	-0.350249	-0.324135	-0.318891	-0.335086	-0.345171	-0.376505	-0.365976	-0.413685	-0.451128	-0.513655	-0.570817	-0.714421	-1.11852	-1.44918	-1.73555
'PPC'	-0.817824	-0.799451	-0.876893	-1.34424	-1.24065	-1.05002	-0.884795	-0.718908	-0.732209	-0.595151	-0.649378	-0.881226	-1.04536	-1.10795	-1.1257	-1.12665	-0.932683	-1.22693	-0.911073	-0.91976	-0.929982	-0.87526	-1.14321	-1.33697	-1.05541	-1.15463	-1.04232	-1.11519	-1.28333	-1.22742	-1.41526	-1.65462	-1.4755	-1.72183	-1.633	-1.48904	-1.51222	-1.6779	-1.59487	-1.73998	-1.77989	-1.63883	-1.52684	-1.44043	-1.64241	-1.34258	-1.11988	-0.960043	-0.779861
'LP'	-0.207572	-0.10433	-0.0155643	0.0122929	-0.00452842	-0.0963818	-0.209139	-0.285422	-0.361245	-0.44666	-0.400398	-0.599818	-0.670528	-0.893089	-0.912623	-1.12344	-1.45123	-1.6101	-1.95457	-1.41712	-1.15251	-0.897293	-0.983906	-0.732654	-0.879535	-0.9131	-0.941627	-1.1892	-1.80933	-1.5403	-1.6964	-2.21814	-2.35244	-2.15282	-2.47935	-2.22742	-1.7057	-1.66241	-1.89109	-2.23381	-2.52809	-1.80302	-1.48318	-1.78702	-1.53481	-1.43466	-1.49249	-1.56696	-1.75344
'VISl/pl'	-0.794527	-0.695914	-0.588402	-0.521179	-0.405241	-0.306921	-0.211074	-0.149954	-0.114993	-0.0804864	-0.0577319	-0.0555168	-0.0794172	-0.0696197	-0.100057	-0.102464	-0.1187	-0.159748	-0.189636	-0.196589	-0.297624	-0.269818	-0.284653	-0.418402	-0.270569	-0.31377	-0.251084	-0.221402	-0.203261	-0.198173	-0.251517	-0.355204	-0.438597	-0.711121	-0.903338	-1.09984	-1.33994	-1.27295	-1.10535	-0.785277	-0.511316	-0.410932	-0.375228	-0.516789	-0.67939	-0.875898	-1.04573	-1.00486	-1.16109
'RSP'	-0.286201	-0.315291	-0.401706	-0.449832	-0.660493	-0.889223	-1.05733	-0.843661	-0.696465	-0.769822	-1.0923	-0.941114	-0.957629	-1.50706	-1.96289	-1.53344	-1.3789	-1.11889	-0.993612	-1.04432	-0.924776	-1.16804	-1.41723	-1.66156	-1.50784	-1.35051	-1.42748	-0.913383	-0.871925	-0.474757	-0.45775	-0.50631	-0.496384	-0.573742	-0.615562	-0.535766	-0.402693	-0.3724	-0.258016	-0.24125	-0.258791	-0.236956	-0.278245	-0.335961	-0.3894	-0.423634	-0.41853	-0.39629	-0.361517
'APN'	-0.589935	-0.700046	-0.942996	-1.27417	-1.2622	-1.47088	-0.989038	-1.01112	-1.10358	-0.838961	-0.62594	-0.469004	-0.375725	-0.40255	-0.354406	-0.372494	-0.361612	-0.471577	-0.500283	-0.40955	-0.40757	-0.415929	-0.452961	-0.585145	-0.55305	-0.762041	-0.997847	-1.03635	-1.04836	-0.725199	-0.682795	-0.538411	-0.524533	-0.386671	-0.358637	-0.360422	-0.298537	-0.240406	-0.172586	-0.139685	-0.098885	-0.0943446	-0.104617	-0.0982136	-0.121626	-0.133834	-0.173383	-0.207157	-0.157486
'PF'	-0.490258	-0.555859	-0.580499	-0.713818	-1.00782	-1.12123	-1.17306	-1.33674	-1.28997	-1.26173	-1.33694	-1.52696	-1.3651	-1.11007	-1.12698	-1.21681	-1.21198	-0.909351	-0.831631	-1.08024	-1.09808	-0.90827	-0.892538	-0.889919	-0.917469	-0.591653	-0.49271	-0.394665	-0.306491	-0.308312	-0.358958	-0.403393	-0.54563	-0.891683	-1.1987	-1.62562	-1.21094	-1.0107	-0.792567	-0.564164	-0.502767	-0.50245	-0.574799	-0.672805	-0.726433	-1.00102	-1.06834	-1.04268	-1.13092
'CA3'	-1.17483	-1.20676	-0.895942	-0.845234	-0.958886	-0.850779	-1.02583	-0.837555	-0.729927	-0.681979	-0.60662	-0.592749	-0.5025	-0.431203	-0.285607	-0.366561	-0.317023	-0.208624	-0.201695	-0.206524	-0.231891	-0.28501	-0.378003	-0.574771	-0.645541	-0.452658	-0.50903	-0.496202	-0.430726	-0.380346	-0.431088	-0.455698	-0.395201	-0.439599	-0.470608	-0.465154	-0.549759	-0.663671	-0.514571	-0.510636	-0.465796	-0.545503	-0.498645	-0.57201	-0.554281	-0.56998	-0.496851	-0.64592	-0.537101
'CA1'	-0.350653	-0.422803	-0.602254	-0.700879	-0.870124	-0.878078	-0.78412	-0.687252	-0.738155	-0.781946	-0.772581	-0.779841	-0.579494	-0.824494	-0.559811	-0.534308	-0.624014	-0.448674	-0.407217	-0.382989	-0.429547	-0.242926	-0.193933	-0.180087	-0.200847	-0.215774	-0.266697	-0.381739	-0.457863	-0.631328	-0.480357	-0.417792	-0.323456	-0.285544	-0.244609	-0.230612	-0.242036	-0.189101	-0.115065	-0.102574	-0.0696502	-0.059593	-0.0698355	-0.148875	-0.264982	-0.346325	-0.356237	-0.391042	-0.421043
'SUB'	-0.0895917	-0.10599	-0.120596	-0.124605	-0.131605	-0.137069	-0.197836	-0.158747	-0.279809	-0.325616	-0.283707	-0.393124	-0.397863	-0.456009	-0.389516	-0.291165	-0.233116	-0.239668	-0.271448	-0.271032	-0.243508	-0.283448	-0.320167	-0.348954	-0.340261	-0.412978	-0.66525	-0.660817	-0.73537	-0.905686	-0.84832	-0.764171	-0.7904	-0.94657	-0.589871	-0.640256	-0.756148	-0.717235	-0.70216	-0.743672	-0.752378	-0.576469	-0.480758	-0.422403	-0.407921	-0.302327	-0.260735	-0.291824	-0.345731
Time from lick onset (s)	-2	-1.99	-1.98	-1.97	-1.96	-1.95	-1.94	-1.93	-1.92	-1.91	-1.9	-1.89	-1.88	-1.87	-1.86	-1.85	-1.84	-1.83	-1.82	-1.81	-1.8	-1.79	-1.78	-1.77	-1.76	-1.75	-1.74	-1.73	-1.72	-1.71	-1.7	-1.69	-1.68	-1.67	-1.66	-1.65	-1.64	-1.63	-1.62	-1.61	-1.6	-1.59	-1.58	-1.57	-1.56	-1.55	-1.54	-1.53	-1.52
Brain region name								95% bootstrapped CI (upper bound)
'Lob4/5'	0.465782	0.588377	0.607265	0.660457	0.612357	0.505454	0.571229	0.405367	0.35091	0.272192	0.238875	0.237826	0.246597	0.281305	0.388858	0.484521	0.53873	0.895913	0.888559	1.02341	1.23651	0.98551	0.932787	0.949443	0.734169	0.699944	0.684847	0.54968	0.636992	0.500971	0.380503	0.324434	0.222879	0.119607	0.0467837	0.030874	0.0315819	0.0344034	0.0431946	0.0588863	0.0731442	0.103049	0.110401	0.142795	0.261962	0.315271	0.493942	0.773649	0.711732
'CP'	0.755895	0.768717	0.676561	0.68508	0.741318	1.1493	0.806755	0.636809	0.571123	0.534229	0.513268	0.642002	0.930127	0.968343	1.36484	1.68168	2.09669	2.59296	2.01532	1.58128	1.50787	0.760038	0.535433	0.353572	0.356696	0.305366	0.239519	0.24378	0.337164	0.361156	0.739224	0.846349	0.638453	0.616029	0.575137	0.550017	0.535156	0.377034	0.393194	0.312297	0.376107	0.387546	0.449568	0.467226	0.522617	0.504735	0.454627	0.456357	0.501407
'ACA'	1.58767	1.1974	0.884512	0.838914	0.773713	0.762318	0.690833	0.69821	0.736686	0.772215	0.941574	1.08025	0.735458	0.675221	0.395758	0.140109	0.0743577	0.0838997	0.0638292	0.136527	0.184552	0.20332	0.243136	0.26353	0.122012	0.0563664	0.0466238	0.0260363	0.0705968	0.142612	0.18169	0.249841	0.358395	0.393175	0.377527	0.358105	0.298752	0.371646	0.598649	0.872497	1.01974	0.944233	0.857837	0.860313	0.762474	0.71451	0.737194	0.734016	0.922281
'MOs'	0.28559	0.302329	0.294941	0.311136	0.284071	0.265121	0.247109	0.234268	0.250383	0.209656	0.287481	0.223822	0.245016	0.290027	0.211658	0.248956	0.3758	0.480484	0.844348	0.711129	0.904209	0.795172	0.630915	0.422036	0.234637	0.212996	0.197997	0.199916	0.210276	0.208135	0.223606	0.300118	0.38374	0.568219	0.842498	1.13954	1.0598	1.61402	1.2573	1.06737	0.681388	0.340929	0.217296	0.0750763	0.041164	0.0246727	0.0377657	0.0521829	0.104349
'SNr/GPi'	0.285056	0.0813927	-0.0134076	-0.0366696	-0.039513	-0.0131896	0.0305946	0.113745	0.226959	0.398782	0.616992	0.520463	0.528748	0.469052	0.539961	0.696991	0.705105	0.986662	1.0934	1.08839	1.25502	1.41979	1.52152	1.48747	1.6613	2.05028	1.68697	1.70212	1.88368	1.68194	1.52798	1.57947	1.3963	1.33369	1.2168	0.951741	0.937843	0.860086	0.852912	0.849229	0.984114	1.12616	1.26997	1.70389	3.12053	3.51765	2.54171	2.34529	1.96093
'MRN'	0.348927	0.443121	0.60762	0.698933	0.891	1.03412	1.43886	1.40708	1.68318	1.95803	1.5993	1.75116	1.97424	1.5268	1.30058	1.05071	1.15724	1.10245	1.20309	1.17377	1.03858	0.885244	0.717936	0.83184	0.722342	0.736883	0.787793	0.927964	0.852922	0.582215	0.653416	0.531637	0.551177	0.455915	0.387719	0.368893	0.289396	0.231746	0.212658	0.260587	0.276113	0.408504	0.537015	0.756976	1.03083	1.72709	1.76492	1.26087	1.18681
'SIM'	0.180733	0.223855	0.321445	0.362322	0.208327	-0.0184518	-0.0806954	-0.0738068	-0.0513365	-0.0215588	0.00171919	0.05072	0.108717	0.174697	0.215573	0.402265	0.672482	0.801661	0.704308	0.725092	0.606664	0.606581	0.474686	0.437542	0.477435	0.551557	0.747442	1.04491	1.44624	1.69696	1.71143	2.45391	2.70774	1.95984	1.5153	1.19457	0.539532	0.351116	0.261434	0.214432	0.360973	0.455403	0.460363	0.620345	0.503784	0.665666	0.833832	1.2075	1.38527
'VAL'	0.30677	0.361598	0.355123	0.432604	0.574092	0.609932	0.422477	0.300328	0.275758	0.233946	0.199161	0.183656	0.195064	0.214446	0.255812	0.348118	0.467472	0.666882	0.693662	0.675142	0.630007	0.48585	0.386178	0.376763	0.389709	0.472593	0.601804	0.603199	0.626372	0.461267	0.290912	0.235138	0.201572	0.202029	0.212685	0.225618	0.251038	0.261306	0.3869	0.443193	0.550732	0.641574	0.660914	0.802155	0.890637	1.10208	1.67113	2.24444	1.55553
'GPe'	0.598697	0.488291	0.424799	0.309818	0.311261	0.313465	0.424282	0.794811	0.738881	0.981037	0.630875	0.429361	0.305214	0.25306	0.235694	0.310806	0.363094	0.67723	1.12542	1.75775	2.06554	2.74854	3.88285	2.50789	1.50827	1.33994	1.16719	0.951139	0.711579	0.541736	0.566714	0.634649	0.724016	0.919896	1.25873	1.33651	1.27385	1.34319	1.28995	1.00367	0.93164	0.837763	0.847074	0.965111	1.29315	1.54854	1.84039	2.02118	2.20551
'MOp'	0.392416	0.359458	0.312123	0.31668	0.335269	0.273484	0.222456	0.22836	0.233073	0.291311	0.349098	0.389059	0.315599	0.249122	0.168194	0.153922	0.115468	0.0935431	0.117634	0.117189	0.117122	0.109419	0.127654	0.0872911	0.0809515	0.119995	0.101675	0.19438	0.185483	0.184102	0.197738	0.200581	0.294635	0.345825	0.365194	0.322646	0.373863	0.230524	0.222	0.256715	0.232582	0.22057	0.285014	0.237188	0.222229	0.243954	0.240154	0.264443	0.308372
'ORB'	0.107796	0.135065	0.156293	0.189865	0.235958	0.289319	0.359938	0.38464	0.431321	0.494729	0.466046	0.530971	0.608797	0.496375	0.52083	0.493222	0.419262	0.293986	0.299767	0.40702	0.397373	0.490427	0.368177	0.298813	0.208927	0.177323	0.128527	0.0821703	0.0658307	0.0394206	0.029577	0.015895	0.00279228	-0.00122076	-0.0110974	-0.0147183	-0.0107626	0.0236268	0.0582778	0.114853	0.167899	0.236938	0.184065	0.19637	0.192833	0.210132	0.239579	0.26142	0.311438
'NPC'	0.708044	0.923621	1.45879	1.55712	2.41095	2.57823	1.9617	1.91191	1.30222	1.02204	0.816964	0.943877	0.977243	1.01933	0.936978	0.884668	0.655574	0.76518	0.655004	0.743249	0.817809	1.11732	0.862035	0.649896	0.738983	0.601497	0.58729	0.500554	0.561634	0.51748	0.541348	0.627006	0.5754	0.525164	0.562145	0.559642	0.55924	0.610047	0.716611	0.787809	1.0205	1.06999	1.04904	1.18998	1.35231	1.62689	1.6434	1.70026	0.981475
SCm'	0.882702	0.878081	0.845579	0.823739	0.809552	0.781651	0.785024	0.77947	0.788013	0.787441	0.821309	0.940654	1.07251	1.09774	1.07725	1.10841	1.04447	1.16618	1.39214	1.16851	1.23458	1.18726	1.23921	1.27127	1.36707	1.67897	1.9943	1.86705	1.69267	1.54547	1.18674	0.880878	0.651789	0.29456	0.0360292	-0.0581854	-0.140819	-0.102565	-0.0994126	-0.0418312	0.0197267	-0.0354883	-0.0585705	0.0303677	0.119668	0.186907	0.213647	0.239678	0.383745
'mPFC'	0.448274	0.344566	0.364794	0.460095	0.564933	0.502491	0.630581	0.846562	0.969689	0.859033	0.64041	0.437931	0.314928	0.262748	0.24102	0.239492	0.357326	0.42838	0.498089	0.775749	0.71977	0.533387	0.427362	0.30069	0.263168	0.254123	0.226818	0.23432	0.249737	0.229472	0.199694	0.182565	0.148031	0.10991	0.0657099	0.0530085	0.0454187	0.0585191	0.0869369	0.0982298	0.130413	0.157293	0.259237	0.311648	0.30948	0.452892	0.394131	0.615016	0.604954
'DCN'	0.529138	0.690355	0.799343	0.613018	0.578519	0.542185	0.538759	0.476176	0.396064	0.336089	0.261979	0.282452	0.295218	0.312573	0.32851	0.434812	0.497735	0.487615	0.388134	0.420124	0.479684	0.464236	0.518956	0.660815	0.71047	0.832914	0.68639	0.676098	0.83721	0.756216	0.820513	0.85832	0.930877	0.641643	0.473643	0.311459	0.249335	0.185799	0.18165	0.185914	0.226762	0.287853	0.290396	0.349725	0.38699	0.368747	0.414494	0.480843	0.400764
'VB'	0.35629	0.295405	0.25449	0.252984	0.274031	0.310068	0.315027	0.349913	0.404823	0.467853	0.529088	0.575449	0.66344	0.65231	0.687343	0.755564	0.872519	0.96894	0.830778	0.730301	0.644069	0.704898	0.727664	0.685533	0.58674	0.584875	0.51865	0.537033	0.669967	0.922293	0.875816	0.603222	0.539168	0.480586	0.490643	0.479441	0.549874	0.514683	0.716655	0.631937	0.528288	0.590836	0.59104	0.540654	0.636186	0.524665	0.418591	0.387057	0.350259
'PO'	1.24044	1.07663	1.17387	1.51829	1.25326	0.943489	0.643205	0.542124	0.458256	0.508459	0.645177	0.493097	0.715288	0.727989	0.903695	1.02982	1.15719	1.35273	1.64355	1.6545	2.06189	1.4786	1.25857	0.946828	0.77269	0.755438	0.662288	0.611326	0.688409	0.547776	0.73111	0.719105	0.723342	0.607534	0.595729	0.692323	1.07453	1.38838	1.83341	1.79447	1.50937	1.3533	1.34757	1.59754	1.29593	1.27115	1.24678	1.02672	1.15666
'VISp'	0.430796	0.538365	0.671413	0.838202	1.13909	1.36066	1.09857	0.993753	0.847906	0.835096	0.665562	0.649125	0.74377	0.741858	0.709837	0.601933	0.558557	0.661288	0.39587	0.300121	0.186665	0.157401	0.170585	0.202397	0.417866	0.823513	1.14141	1.46869	1.06873	0.812895	0.493953	0.321558	0.195774	0.126812	0.18805	0.229141	0.467997	1.08132	1.28417	1.32982	1.69458	1.70035	1.5932	1.61507	1.16641	0.802812	0.523197	0.375148	0.329242
'RT'	2.03691	2.41334	2.98009	2.92304	1.56765	1.46847	1.23147	1.23039	0.898573	0.5774	0.45052	0.323011	0.310242	0.31024	0.356779	0.407149	0.463337	0.513009	0.588005	0.576177	0.560312	0.505404	0.470411	0.425808	0.424464	0.473275	0.508297	0.580595	0.676404	0.775008	0.517215	0.319695	0.24115	0.159627	0.0916988	0.0774821	0.0849917	0.111057	0.159171	0.256687	0.347629	0.447888	0.651438	0.587583	0.646764	0.63312	0.537457	0.451808	0.326632
'PPC'	1.10675	1.17122	1.22881	1.24941	1.0914	1.11897	1.03761	1.48958	1.51254	1.67557	1.59624	1.47819	1.57219	1.55317	1.74382	1.53101	2.09037	2.29327	2.24142	1.57168	1.42192	1.47349	1.19071	1.02349	0.967789	1.11399	1.18686	1.22146	1.25407	1.41434	1.47401	1.22701	1.40761	1.29545	1.4402	1.55142	1.55164	1.10612	0.929297	0.87632	0.733795	0.677732	0.639784	0.642546	0.67362	0.82677	0.733915	0.700471	0.722193
'LP'	1.29066	1.21753	1.36486	1.46001	1.64889	1.62513	1.88513	2.37332	2.30975	2.46506	2.61238	1.67799	1.25995	1.00797	0.908052	0.781805	0.812988	1.05373	1.11843	1.25467	1.15288	1.18179	0.967322	1.06535	1.10148	1.21456	1.26327	1.15752	1.02451	1.10275	0.939498	1.08044	0.888157	0.851259	0.782181	0.667165	0.588609	0.49964	0.471644	0.618185	0.742289	0.84741	0.831245	0.852271	0.789304	0.649056	0.641531	0.602734	0.644893
'VISl/pl'	0.207863	0.187806	0.225307	0.346186	0.350227	0.504531	0.587911	0.553767	0.557416	0.653886	0.738218	0.725439	0.584648	0.526014	0.504639	0.502205	0.624032	0.765181	0.9737	1.06232	1.29583	1.50146	1.11719	0.876253	0.697989	0.556822	0.473133	0.332274	0.273992	0.285988	0.204254	0.190662	0.182718	0.204518	0.19338	0.241985	0.144026	0.104132	0.136177	0.105566	0.107772	0.105364	0.109918	0.1436	0.193622	0.221272	0.169419	0.158503	0.120435
'RSP'	1.98774	1.62033	1.68184	1.90403	1.26018	1.14123	0.993716	0.786509	1.18059	1.1261	1.34757	1.15799	0.891799	0.499983	0.420241	0.410361	0.305312	0.223271	0.195574	0.183624	0.210617	0.265308	0.264933	0.319919	0.354917	0.375934	0.475204	0.41419	0.344783	0.350186	0.291618	0.394317	0.464633	0.883918	1.05194	1.02391	1.92839	1.98193	1.69009	1.35569	0.82145	0.66119	0.384368	0.244725	0.221867	0.207129	0.217673	0.264462	0.331902
'APN'	0.0993954	0.0889484	0.0806457	0.12201	0.096054	0.11524	0.0589089	0.0772453	0.09144	0.156124	0.221305	0.46099	0.458903	0.606795	0.587593	0.671445	0.629831	0.52157	0.496919	0.460234	0.453564	0.491623	0.513858	0.481099	0.580903	0.525999	0.405268	0.396288	0.380218	0.254864	0.233463	0.250069	0.402021	0.567945	0.828734	0.730101	0.788838	0.749618	0.692891	0.724463	0.701192	0.876727	1.03937	0.715093	0.775332	0.820016	0.842936	0.937833	0.873664
'PF'	0.633269	0.597249	0.627107	0.63396	0.720015	0.799931	0.781481	0.815363	0.891484	0.766148	0.794027	0.697127	0.75926	0.852906	0.784105	0.943519	0.934758	1.01086	1.14073	1.02553	0.821159	0.616431	0.644879	0.576583	0.74055	0.794035	1.05387	1.04373	1.14792	0.815954	0.73478	0.630461	0.517427	0.546738	0.529546	0.539136	0.708738	0.624706	0.881112	1.00587	0.865255	0.725981	0.725941	0.742928	0.612816	0.589681	0.661813	1.08219	1.26771
'CA3'	0.450574	0.419478	0.379231	0.310635	0.257096	0.286134	0.284776	0.308723	0.211401	0.237974	0.307191	0.381609	0.569852	0.658054	0.805104	0.869802	1.14126	1.22469	1.11648	1.1853	0.872084	0.730814	0.632823	0.804092	0.66561	0.750591	0.591711	0.66999	0.80314	0.995067	0.885005	0.843249	0.729347	0.605874	0.584242	0.579558	0.550223	0.737621	0.699191	0.66423	0.631294	0.61667	0.6315	0.770622	0.62631	0.837041	0.659888	0.601741	0.510647
'CA1'	0.557608	0.4131	0.307721	0.18589	0.150979	0.0945715	0.0810006	0.100344	0.101409	0.112839	0.125242	0.212472	0.265972	0.222028	0.219721	0.237719	0.263419	0.268723	0.317676	0.387133	0.475785	0.447545	0.302047	0.222635	0.188498	0.127878	0.123298	0.129868	0.183831	0.230513	0.352178	0.715762	0.804169	0.763686	0.736994	0.768311	0.637654	0.654601	0.50529	0.550901	0.575655	0.590807	0.855537	1.02107	0.754594	0.936626	0.907193	0.757526	0.802398
'SUB'	0.387628	0.495953	0.476695	0.496421	0.48831	0.516711	0.486312	0.444421	0.423293	0.47668	0.448481	0.437981	0.40131	0.383989	0.331419	0.344867	0.312089	0.402709	0.516312	0.571	0.517177	0.522645	0.419506	0.452351	0.396651	0.294495	0.235104	0.210543	0.130921	0.100928	0.106169	0.152852	0.152769	0.179515	0.230753	0.223029	0.205406	0.277621	0.234271	0.221175	0.207179	0.169997	0.234361	0.245732	0.367674	0.397562	0.400995	0.343537	0.318137
Time from lick onset (s)	-2	-1.99	-1.98	-1.97	-1.96	-1.95	-1.94	-1.93	-1.92	-1.91	-1.9	-1.89	-1.88	-1.87	-1.86	-1.85	-1.84	-1.83	-1.82	-1.81	-1.8	-1.79	-1.78	-1.77	-1.76	-1.75	-1.74	-1.73	-1.72	-1.71	-1.7	-1.69	-1.68	-1.67	-1.66	-1.65	-1.64	-1.63	-1.62	-1.61	-1.6	-1.59	-1.58	-1.57	-1.56	-1.55	-1.54	-1.53	-1.52
Brain region name	Chance level contribution (fraction of TF responsive units)
'Lob4/5'	0.0657673
'CP'	0.0663667
'ACA'	0.0725076
'MOs'	0.0492308
'SNr/GPi'	0.193548
'MRN'	0.165339
'SIM'	0.0619137
'VAL'	0.073913
'GPe'	0.272727
'MOp'	0.0176471
'ORB'	0.0303347
'NPC'	0.215686
SCm'	0.205788
'mPFC'	0.0597484
'DCN'	0.0806452
'VB'	0.13468
'PO'	0.173494
'VISp'	0.0926829
'RT'	0.0719424
'PPC'	0.354167
'LP'	0.238806
'VISl/pl'	0.05
'RSP'	0.0819672
'APN'	0.0553746
'PF'	0.179487
'CA3'	0.0782123
'CA1'	0.0528634
'SUB'	0.0611511
[truncated: 301 more columns]

## Sheet: Figure 6l
	Cosine between response to fast TF pulse and first movement-null dimension					Cosine between response to fast TF pulse and first movement dimension
Brain region group	Mean	95% bootstrapped CI (lower bound)	95% bootstrapped CI (upper bound)			Mean	95% bootstrapped CI (lower bound)	95% bootstrapped CI (upper bound)
Visual Early'	0.630708	-0.435065	0.960257			0.292131	-0.576271	0.858922
Visual Higher'	0.482731	0.301721	0.661675			-0.211602	-0.37907	-0.0354231
'Midbrain'	0.957219	0.930047	0.980409			0.0870679	-0.0237957	0.193384
'Thalamus'	0.791213	0.513488	0.964047			0.286826	-0.156918	0.665276
Front Cortex'	0.937882	0.898633	0.968642			-0.0930614	-0.216765	0.243224
Basal Ganglia'	0.954666	0.915323	0.983642			0.147423	-0.0116899	0.296157
'Cerebellum'	0.958783	0.918478	0.985413			0.037264	-0.113963	0.17609
'Hippocampus'	0.841796	0.574217	0.975531			0.26423	-0.0455832	0.591116

## Sheet: Figure 6o
				Projection onto the first movement-null dimension, normalized by the fast TF pulse response projection value
	Two sequential slow TF pulses				Slow TF pulse				Fast TF pulse				Two sequential fast TF pulses
Brain region group	Mean	95% bootstrapped CI (lower bound)	95% bootstrapped CI (upper bound)		Mean	95% bootstrapped CI (lower bound)	95% bootstrapped CI (upper bound)		Mean	95% bootstrapped CI (lower bound)	95% bootstrapped CI (upper bound)		Mean	95% bootstrapped CI (lower bound)	95% bootstrapped CI (upper bound)
Visual Early'	-0.946426	-2.60804	1.38367		-0.474955	-1.14433	0.392731		1	-0.346095	1.87076		1.81056	-1.02353	3.53577
Visual Higher'	-1.01744	-1.98498	0.917585		-0.493065	-0.866144	0.112879		1	0.618687	1.40344		1.81763	0.985067	2.7391
'Midbrain'	-0.896615	-1.09598	-0.698657		-0.504177	-0.592799	-0.418792		1	0.908569	1.08034		2.17639	1.96568	2.38912
'Thalamus'	-0.730019	-1.42382	0.247946		-0.430414	-0.680609	-0.179847		1	0.735552	1.25166		1.35842	0.698595	2.02752
Front Cortex'	-0.888371	-1.11036	-0.652269		-0.51112	-0.615655	-0.404331		1	0.900085	1.09406		2.0406	1.77245	2.2912
Basal Ganglia'	-0.739404	-0.981186	-0.489634		-0.495022	-0.598864	-0.390545		1	0.885246	1.10449		2.45298	2.1607	2.72193
'Cerebellum'	-0.977646	-1.2897	-0.690145		-0.498188	-0.620439	-0.384263		1	0.868228	1.14054		2.35496	2.02641	2.70694
'Hippocampus'	-0.940049	-1.61919	-0.293138		-0.584236	-0.856619	-0.305616		1	0.721417	1.27681		1.70103	1.04329	2.38237
